# Supplementary material for: Metagenome sequencing to analyze the impacts of thiamine supplementation on ruminal fungi in dairy cows fed high-concentrate diets
Source: AMB Express. 2018 Oct 3;8:159. doi: 10.1186/s13568-018-0680-6 (PMC6170517; doi:10.1186/s13568-018-0680-6)
Supplement: Supplementary file 2 — Additional file 2. Raw data of DMI and milk production. [file 13568_2018_680_MOESM2_ESM.xlsx]

## Sheet: Title page
AMB Express
Metagenome Sequencing to Analyze the Impacts of Thiamine Supplementation on Ruminal Fungi in Dairy Cows Fed High-Concentrate Diets
Fuguang Xue 1,2#, Xuemei Nan1#,Fuyu Sun1# , Xiaohua Pan1, Yuming Guo2, Linshu Jiang 3* and Benhai Xiong1*
1 State Key Laboratory of Animal Nutrition, Institute of Animal Science, Chinese Academy of Agricultural Sciences, Beijing, China
2 State Key Laboratory of Animal Nutrition, Institute of Animal Science, Chinese Agricultural University, Beijing, China
3Beijing Key Laboratory for Dairy Cow Nutrition, Beijing University of Agriculture, Beijing, China
# These authors contributed equally to this work
*Corresponding author: Prof. Benhai Xiong, State Key Laboratory of Animal Nutrition, Institute of Animal Science, Chinese Academy of Agricultural Sciences, Beijing 100193, China. Tel: +86-10-62811680 ; Fax: +86-10-62811680; Email: xiongbenhai@caas.cn;
*Co-corresponding author: Prof. Linshu Jiang, Beijing Key Laboratory for Dairy Cow Nutrition, Beijing University of Agriculture, Beijing, China. Tel: +86-10-80798101 Fax:+86-10- 80798101 Email: jls@bac.edu.cn
Table capations: The baseline study of dry matter intake(DMI),TMR intake and milk production of the whole samples. CON(the control diet); HC(high-concentrate diet);HCT(high-concentrate diet with thiamine supplementation)

## Sheet: DMI
Date	CON1	CON2	CON3	CON4	HC1	HC2	HC3	HC4	HCT1	HCT2	HCT3	HCT4
2017-08-17	20.3765	20.0819	19.4927	20.0328	19.64	19.9837	20.131	20.9657	19.7382	20.9166	20.4747	20.8184
2017-08-18	20.3274	19.7382	19.9837	21.3094	20.2783	18.8053	20.8675	20.7202	17.7742	19.1981	18.5598	20.0328
2017-08-19	19.149	20.7693	18.8544	19.6891	19.2963	19.4927	20.4256	18.8544	18.4616	19.2963	20.1801	20.2783
2017-08-20	19.8364	21.6531	20.3274	21.5058	19.0999	20.4747	20.131	21.2112	19.3945	19.2472	18.5598	20.2292
2017-08-21	21.0148	19.2963	20.0819	21.5058	20.0819	20.9657	19.8855	19.0508	18.1179	19.2963	20.3765	20.131
2017-08-22	21.3094	19.9346	17.7251	18.2652	19.3945	19.9837	19.4927	19.8364	18.3143	20.4256	18.6089	19.7873
2017-08-23	19.3945	20.5238	20.1801	21.4076	19.1981	19.4436	19.7873	20.8184	18.8544	20.0819	19.0999	20.131
2017-08-24	18.8053	20.7202	20.2783	19.7382	19.5909	18.658	19.149	21.5549	19.0999	20.5238	18.658	20.9657
2017-08-25	19.8855	21.3094	20.7202	18.5598	20.2292	19.3945	19.7382	19.9346	17.7742	19.9837	19.8855	20.4256
2017-08-26	19.64	21.1621	20.622	18.658	19.2963	20.5238	20.6711	19.0017	19.7873	20.8184	19.5418	19.4927
2017-08-27	18.9035	19.3945	18.4125	19.2472	18.9035	19.5418	19.1981	19.64	19.8364	20.4256	19.0508	19.3454
2017-08-28	19.8364	21.0639	17.7251	19.8855	19.7382	19.149	19.7873	19.4436	17.676	20.2783	19.149	19.64
2017-08-29	20.9166	21.4567	18.5598	20.9166	19.4436	18.9035	20.622	20.0819	17.7251	19.5418	18.658	20.5238
2017-08-30	19.4436	19.6891	18.5598	21.2112	18.658	20.3274	20.4256	20.4256	18.4616	20.7693	19.4927	20.4256
2017-08-31	19.7873	21.2603	20.2783	20.6711	19.7382	21.113	20.2783	22.4387	18.2161	19.7382	19.9346	19.149

## Sheet: TMR intake
Date	CON1	CON2	CON3	CON4	HC1	HC2	HC3	HC4	HCT1	HCT2	HCT3	HCT4
2017-08-17	41.5	40.9	39.7	40.8	40	40.7	41	42.7	40.2	42.6	41.7	42.4
2017-08-18	41.4	40.2	40.7	43.4	41.3	38.3	42.5	42.2	36.2	39.1	37.8	40.8
2017-08-19	39	42.3	38.4	40.1	39.3	39.7	41.6	38.4	37.6	39.3	41.1	41.3
2017-08-20	40.4	44.1	41.4	43.8	38.9	41.7	41	43.2	39.5	39.2	37.8	41.2
2017-08-21	42.8	39.3	40.9	43.8	40.9	42.7	40.5	38.8	36.9	39.3	41.5	41
2017-08-22	43.4	40.6	36.1	37.2	39.5	40.7	39.7	40.4	37.3	41.6	37.9	40.3
2017-08-23	39.5	41.8	41.1	43.6	39.1	39.6	40.3	42.4	38.4	40.9	38.9	41
2017-08-24	38.3	42.2	41.3	40.2	39.9	38	39	43.9	38.9	41.8	38	42.7
2017-08-25	40.5	43.4	42.2	37.8	41.2	39.5	40.2	40.6	36.2	40.7	40.5	41.6
2017-08-26	40	43.1	42	38	39.3	41.8	42.1	38.7	40.3	42.4	39.8	39.7
2017-08-27	38.5	39.5	37.5	39.2	38.5	39.8	39.1	40	40.4	41.6	38.8	39.4
2017-08-28	40.4	42.9	36.1	40.5	40.2	39	40.3	39.6	36	41.3	39	40
2017-08-29	42.6	43.7	37.8	42.6	39.6	38.5	42	40.9	36.1	39.8	38	41.8
2017-08-30	39.6	40.1	37.8	43.2	38	41.4	41.6	41.6	37.6	42.3	39.7	41.6
2017-08-31	40.3	43.3	41.3	42.1	40.2	43	41.3	45.7	37.1	40.2	40.6	39

## Sheet: Milk production
Date	CON1	CON2	CON3	CON4	HC1	HC2	HC3	HC4	HCT1	HCT2	HCT3	HCT4
2017-08-17	27.1	29.4	29.6	30.8	30.2	30.2	27.1	30.9	29	29.4	31.5	28.2
2017-08-18	28.6	27.6	29.2	30	29.6	28.1	26	29.6	30.7	29.9	29.1	29.7
2017-08-19	28	28	30.4	30	30.2	30	27.1	29.9	29.6	28.2	31.3	27.9
2017-08-20	27.6	28.3	28.8	28.9	29.8	30.3	25.3	28.4	28.6	28.5	27.1	28
2017-08-21	27.2	27.6	30	30.7	29	29	27.6	30.5	29.9	26.3	30.4	25.6
2017-08-22	27.2	26.4	28.1	31.5	30.8	27.5	25.2	29.7	28.3	26	28.7	30.4
2017-08-23	25.9	26.4	27.6	33.4	28.2	27.5	27.1	29.2	25.2	27.2	31.9	30.1
2017-08-24	26.4	26.4	29	30.2	27.6	26.9	26.2	29.5	27.2	25.8	31	28.3
2017-08-25	25.1	25.6	28	30	29.4	24.5	25.3	30.5	29.7	25.4	30.1	28.6
2017-08-26	25.4	25.4	30.1	26.5	28.2	25.8	26.2	26.6	27.9	29.5	31.5	28.8
2017-08-27	26.4	25.4	28.4	24.2	29	25.8	26	30.5	29.7	28.7	31.1	27.3
2017-08-28	26.4	26.2	29.5	24	29	26	24.8	27.6	26.5	26.8	26.4	24.9
2017-08-29	27.3	26.7	30.8	24	28.8	27.4	26.9	27.1	30.1	27.5	28.3	24.4
2017-08-30	30.4	28	31.4	24.9	27.8	27.6	25.2	27.2	26.6	28.4	29.1	25
2017-08-31	30	26.2	30.6	25.9	27	27.8	26	29.1	27.6	25.2	25.9	26
