# Supplementary material for: Metagenome sequencing to analyze the impacts of thiamine supplementation on ruminal fungi in dairy cows fed high-concentrate diets
Source: AMB Express. 2018 Oct 3;8:159. doi: 10.1186/s13568-018-0680-6 (PMC6170517; doi:10.1186/s13568-018-0680-6)
Supplement: Supplementary file 3 — Additional file 3. Taxonomy results of ruminal fungi. [file 13568_2018_680_MOESM3_ESM.xlsx]

## Sheet: title page
AMB Express
Metagenome Sequencing to Analyze the Impacts of Thiamine Supplementation on Ruminal Fungi in Dairy Cows Fed High-Concentrate Diets
Fuguang Xue 1,2#, Xuemei Nan1#,Fuyu Sun1# , Xiaohua Pan1, Yuming Guo2, Linshu Jiang 3* and Benhai Xiong1*
1 State Key Laboratory of Animal Nutrition, Institute of Animal Science, Chinese Academy of Agricultural Sciences, Beijing, China
2 State Key Laboratory of Animal Nutrition, Institute of Animal Science, Chinese Agricultural University, Beijing, China,
3Beijing Key Laboratory for Dairy Cow Nutrition, Beijing University of Agriculture, Beijing, China
# These authors contributed equally to this work
*Corresponding author: Prof. Benhai Xiong, State Key Laboratory of Animal Nutrition, Institute of Animal Science, Chinese Academy of Agricultural Sciences, Beijing 100193, China. Tel: +86-10-62811680 ; Fax: +86-10-62811680; Email: xiongbenhai@caas.cn;
*Co-corresponding author: Prof. Linshu Jiang, Beijing Key Laboratory for Dairy Cow Nutrition, Beijing University of Agriculture, Beijing, China. Tel: +86-10-80798101 Fax:+86-10- 80798101 Email: jls@bac.edu.cn
Table capations: All taxonomy levels of ruminal fungi of each sample was shown in the data sheet. CON(the control diet); HC(high-concentrate diet);HCT(high-concentrate diet with thiamine supplementation)

## Sheet: fungi raw material
							CON1	CON2	CON3	CON4	HC1	HC2	HC3	HC4	HCT1	HCT2	HCT3	HCT4
k__Fungi							0.504703	1.25151	1.04783	0.391922	0.131599	0.162093	0.13495	0.16368	5.37014	4.10631	4.56467	5.91815
k__Fungi	p__Ascomycota						0.226285	0.526827	0.434844	0.170037	0.0941439	0.134398	0.0854952	0.112633	2.20751	1.68784	1.84359	2.42096
k__Fungi	p__Ascomycota	c__Ascomycota_noname					0.00258758	0.00643889	0.00518713	0.00209301	0.000165505	0.000443966	0.00157698	0.00279988	0.0294966	0.0212886	0.0241314	0.0318978
k__Fungi	p__Ascomycota	c__Ascomycota_noname	o__Ascomycota_noname				0.00258758	0.00643889	0.00518713	0.00209301	0.000165505	0.000443966	0.00157698	0.00279988	0.0294966	0.0212886	0.0241314	0.0318978
k__Fungi	p__Ascomycota	c__Ascomycota_noname	o__Ascomycota_noname	f__Ascomycota_noname			0.00258758	0.00643889	0.00518713	0.00209301	0.000165505	0.000443966	0.00157698	0.00279988	0.0294966	0.0212886	0.0241314	0.0318978
k__Fungi	p__Ascomycota	c__Ascomycota_noname	o__Ascomycota_noname	f__Ascomycota_noname	g__Saitoella		0.00258758	0.00643889	0.00518713	0.00209301	0.000165505	0.000443966	0.00157698	0.00279988	0.0294966	0.0212886	0.0241314	0.0318978
k__Fungi	p__Ascomycota	c__Ascomycota_noname	o__Ascomycota_noname	f__Ascomycota_noname	g__Saitoella	s__Saitoella_complicata	0.00258758	0.00643889	0.00518713	0.00209301	0.000165505	0.000443966	0.00157698	0.00279988	0.0294966	0.0212886	0.0241314	0.0318978
k__Fungi	p__Ascomycota	c__Dothideomycetes					0.011624	0.0276892	0.0207445	0.00963806	0.00505358	0.0524237	0.00673811	0.00669286	0.1052	0.0824916	0.097789	0.112326
k__Fungi	p__Ascomycota	c__Dothideomycetes	o__Botryosphaeriales				0.00133018	0.00316322	0.0024018	0.00101153	0.000164933	0.000295166	0.00096483	0.000572696	0.0148243	0.00891963	0.0113703	0.0117418
k__Fungi	p__Ascomycota	c__Dothideomycetes	o__Botryosphaeriales	f__Botryosphaeriaceae			0.00133018	0.00316322	0.0024018	0.00101153	0.000164933	0.000295166	0.00096483	0.000572696	0.0148243	0.00891963	0.0113703	0.0117418
k__Fungi	p__Ascomycota	c__Dothideomycetes	o__Botryosphaeriales	f__Botryosphaeriaceae	g__Diplodia		6.64003e-05	0.000402322	0.00041664	0.000152811	0	0	2.86877e-05	0.0001415	0.00236653	0.000696705	0.0022598	0.00150985
k__Fungi	p__Ascomycota	c__Dothideomycetes	o__Botryosphaeriales	f__Botryosphaeriaceae	g__Diplodia	s__Diplodia_seriata	6.64003e-05	0.000402322	0.00041664	0.000152811	0	0	2.86877e-05	0.0001415	0.00236653	0.000696705	0.0022598	0.00150985
k__Fungi	p__Ascomycota	c__Dothideomycetes	o__Botryosphaeriales	f__Botryosphaeriaceae	g__Macrophomina		0.000124016	0.000557253	0.000268642	0.000138399	0	2.88525e-05	0.000148821	2.0061e-05	0.00111924	0.00101832	0.00146969	0.000899141
k__Fungi	p__Ascomycota	c__Dothideomycetes	o__Botryosphaeriales	f__Botryosphaeriaceae	g__Macrophomina	s__Macrophomina_phaseolina	0.000124016	0.000557253	0.000268642	0.000138399	0	2.88525e-05	0.000148821	2.0061e-05	0.00111924	0.00101832	0.00146969	0.000899141
k__Fungi	p__Ascomycota	c__Dothideomycetes	o__Botryosphaeriales	f__Botryosphaeriaceae	g__Neofusicoccum		0.00113976	0.00220365	0.00171652	0.000720321	0.000164933	0.000266313	0.000787322	0.000411136	0.0113385	0.00720461	0.00764077	0.00933283
k__Fungi	p__Ascomycota	c__Dothideomycetes	o__Botryosphaeriales	f__Botryosphaeriaceae	g__Neofusicoccum	s__Neofusicoccum_parvum	0.00113976	0.00220365	0.00171652	0.000720321	0.000164933	0.000266313	0.000787322	0.000411136	0.0113385	0.00720461	0.00764077	0.00933283
k__Fungi	p__Ascomycota	c__Dothideomycetes	o__Capnodiales				0.00233901	0.00454955	0.00395955	0.00219411	0.00257612	0.00120621	0.00158433	0.00144686	0.018503	0.0136926	0.0202833	0.0218896
k__Fungi	p__Ascomycota	c__Dothideomycetes	o__Capnodiales	f__Mycosphaerellaceae			0.00204293	0.00391532	0.00346597	0.00208198	0.00257612	0.00120621	0.00157891	0.00143871	0.0165002	0.011027	0.0173523	0.0189501
k__Fungi	p__Ascomycota	c__Dothideomycetes	o__Capnodiales	f__Mycosphaerellaceae	g__Dothistroma		0.000283948	0.000729562	0.000599033	0.000102571	0	1.70086e-05	1.31998e-05	2.49206e-05	0.00226383	0.00251852	0.00336071	0.0036046
k__Fungi	p__Ascomycota	c__Dothideomycetes	o__Capnodiales	f__Mycosphaerellaceae	g__Dothistroma	s__Dothistroma_septosporum	0.000283948	0.000729562	0.000599033	0.000102571	0	1.70086e-05	1.31998e-05	2.49206e-05	0.00226383	0.00251852	0.00336071	0.0036046
k__Fungi	p__Ascomycota	c__Dothideomycetes	o__Capnodiales	f__Mycosphaerellaceae	g__Mycosphaerella		0.00029707	0.000471275	0.000574805	0.000435499	8.47823e-05	5.74328e-06	0.000105806	0.000105948	0.00333653	0.00163856	0.00289186	0.00304815
k__Fungi	p__Ascomycota	c__Dothideomycetes	o__Capnodiales	f__Mycosphaerellaceae	g__Mycosphaerella	s__Mycosphaerella_eumusae	0.00029707	0.000471275	0.000574805	0.000435499	8.47823e-05	5.74328e-06	0.000105806	0.000105948	0.00333653	0.00163856	0.00289186	0.00304815
k__Fungi	p__Ascomycota	c__Dothideomycetes	o__Capnodiales	f__Mycosphaerellaceae	g__Pseudocercospora		0.000281709	0.000529946	0.000401921	0.000207837	0.000114685	4.8997e-06	1.52511e-05	2.77382e-05	0.00337039	0.00166015	0.00369257	0.00381638
k__Fungi	p__Ascomycota	c__Dothideomycetes	o__Capnodiales	f__Mycosphaerellaceae	g__Pseudocercospora	s__Pseudocercospora_fijiensis	0.000141694	0.000304906	0.000210213	9.01534e-05	0.000114685	4.8997e-06	8.12777e-06	2.92427e-06	0.00163023	0.00107672	0.00253345	0.00235268
k__Fungi	p__Ascomycota	c__Dothideomycetes	o__Capnodiales	f__Mycosphaerellaceae	g__Pseudocercospora	s__Pseudocercospora_musae	0.000140015	0.00022504	0.000191708	0.000117683	0	0	7.12338e-06	2.48139e-05	0.00174016	0.000583432	0.00115911	0.0014637
k__Fungi	p__Ascomycota	c__Dothideomycetes	o__Capnodiales	f__Mycosphaerellaceae	g__Sphaerulina		0.000680678	0.00116629	0.000993212	0.000861038	0.00203757	0.000692016	0.00100904	0.00073385	0.00383693	0.00285383	0.0034211	0.00376182
k__Fungi	p__Ascomycota	c__Dothideomycetes	o__Capnodiales	f__Mycosphaerellaceae	g__Sphaerulina	s__Sphaerulina_musiva	0.000680678	0.00116629	0.000993212	0.000861038	0.00203757	0.000692016	0.00100904	0.00073385	0.00383693	0.00285383	0.0034211	0.00376182
k__Fungi	p__Ascomycota	c__Dothideomycetes	o__Capnodiales	f__Mycosphaerellaceae	g__Zymoseptoria		0.000499522	0.00101825	0.000896996	0.000475039	0.000339081	0.000486538	0.000435613	0.000546252	0.00369249	0.00235594	0.00398602	0.00471919
k__Fungi	p__Ascomycota	c__Dothideomycetes	o__Capnodiales	f__Mycosphaerellaceae	g__Zymoseptoria	s__Zymoseptoria_brevis	0.000144932	0.000373235	0.000313707	8.07882e-05	0	0	1.3564e-05	0	0.00113951	0.0013427	0.00190691	0.0025661
k__Fungi	p__Ascomycota	c__Dothideomycetes	o__Capnodiales	f__Mycosphaerellaceae	g__Zymoseptoria	s__Zymoseptoria_tritici	0.00035459	0.000645012	0.00058329	0.000394251	0.000339081	0.000486538	0.000422049	0.000546252	0.00255298	0.00101324	0.00207911	0.00215309
k__Fungi	p__Ascomycota	c__Dothideomycetes	o__Capnodiales	f__Teratosphaeriaceae			0.000296088	0.000634232	0.000493581	0.000112131	0	0	5.42009e-06	8.15583e-06	0.00200286	0.00266565	0.00293109	0.00293945
k__Fungi	p__Ascomycota	c__Dothideomycetes	o__Capnodiales	f__Teratosphaeriaceae	g__Baudoinia		0.000296088	0.000634232	0.000493581	0.000112131	0	0	5.42009e-06	8.15583e-06	0.00200286	0.00266565	0.00293109	0.00293945
k__Fungi	p__Ascomycota	c__Dothideomycetes	o__Capnodiales	f__Teratosphaeriaceae	g__Baudoinia	s__Baudoinia_panamericana	0.000296088	0.000634232	0.000493581	0.000112131	0	0	5.42009e-06	8.15583e-06	0.00200286	0.00266565	0.00293109	0.00293945
k__Fungi	p__Ascomycota	c__Dothideomycetes	o__Dothideales				0.00056531	0.00180843	0.00151488	0.00119192	2.99712e-05	0.000365486	0.00157067	0.00284613	0.00650206	0.00550993	0.00607042	0.00791682
k__Fungi	p__Ascomycota	c__Dothideomycetes	o__Dothideales	f__Aureobasidiaceae			0.000534646	0.00175364	0.001503	0.00117909	2.99712e-05	0.000365486	0.00157067	0.00284613	0.00627606	0.00530624	0.00592174	0.007609
k__Fungi	p__Ascomycota	c__Dothideomycetes	o__Dothideales	f__Aureobasidiaceae	g__Aureobasidium		0.000534646	0.00175364	0.001503	0.00117909	2.99712e-05	0.000365486	0.00157067	0.00284613	0.00627606	0.00530624	0.00592174	0.007609
k__Fungi	p__Ascomycota	c__Dothideomycetes	o__Dothideales	f__Aureobasidiaceae	g__Aureobasidium	s__Aureobasidium_melanogenum	7.20729e-05	3.99336e-05	7.13639e-05	1.67484e-05	0	7.29087e-05	1.56274e-05	8.44885e-06	0.000998709	0.000306046	0.000571562	0.000971204
k__Fungi	p__Ascomycota	c__Dothideomycetes	o__Dothideales	f__Aureobasidiaceae	g__Aureobasidium	s__Aureobasidium_namibiae	0.000101141	0.000264788	0.000219585	6.64453e-05	0	0	0	1.94615e-05	0.00119027	0.00112393	0.00077613	0.00149277
k__Fungi	p__Ascomycota	c__Dothideomycetes	o__Dothideales	f__Aureobasidiaceae	g__Aureobasidium	s__Aureobasidium_pullulans	0.000231362	0.000585627	0.000598169	0.000176215	0	0	0.000170231	9.83246e-06	0.00271626	0.00246468	0.00336661	0.00320554
k__Fungi	p__Ascomycota	c__Dothideomycetes	o__Dothideales	f__Aureobasidiaceae	g__Aureobasidium	s__Aureobasidium_subglaciale	0.00013007	0.000863291	0.000613877	0.000919683	2.99712e-05	0.000292577	0.00138481	0.00280839	0.00137083	0.00141158	0.00120744	0.00193949
k__Fungi	p__Ascomycota	c__Dothideomycetes	o__Dothideales	f__Dothideales_noname			3.06645e-05	5.4788e-05	1.18822e-05	1.28321e-05	0	0	0	0	0.000225997	0.000203684	0.000148676	0.000307817
k__Fungi	p__Ascomycota	c__Dothideomycetes	o__Dothideales	f__Dothideales_noname	g__Hortaea		3.06645e-05	5.4788e-05	1.18822e-05	1.28321e-05	0	0	0	0	0.000225997	0.000203684	0.000148676	0.000307817
k__Fungi	p__Ascomycota	c__Dothideomycetes	o__Dothideales	f__Dothideales_noname	g__Hortaea	s__Hortaea_werneckii	3.06645e-05	5.4788e-05	1.18822e-05	1.28321e-05	0	0	0	0	0.000225997	0.000203684	0.000148676	0.000307817
k__Fungi	p__Ascomycota	c__Dothideomycetes	o__Dothideomycetes_noname				0.000656241	0.00113937	0.000672921	0.000553003	5.26405e-05	7.29488e-05	0.000124128	8.33248e-05	0.00291804	0.00199601	0.00281932	0.002326
k__Fungi	p__Ascomycota	c__Dothideomycetes	o__Dothideomycetes_noname	f__Dothideomycetes_noname			0.000656241	0.00113937	0.000672921	0.000553003	5.26405e-05	7.29488e-05	0.000124128	8.33248e-05	0.00291804	0.00199601	0.00281932	0.002326
k__Fungi	p__Ascomycota	c__Dothideomycetes	o__Dothideomycetes_noname	f__Dothideomycetes_noname	g__Acidomyces		0.000656241	0.00113937	0.000672921	0.000553003	5.26405e-05	7.29488e-05	0.000124128	8.33248e-05	0.00291804	0.00199601	0.00281932	0.002326
k__Fungi	p__Ascomycota	c__Dothideomycetes	o__Dothideomycetes_noname	f__Dothideomycetes_noname	g__Acidomyces	s__Acidomyces_richmondensis	0.000656241	0.00113937	0.000672921	0.000553003	5.26405e-05	7.29488e-05	0.000124128	8.33248e-05	0.00291804	0.00199601	0.00281932	0.002326
k__Fungi	p__Ascomycota	c__Dothideomycetes	o__Pleosporales				0.00580076	0.0141044	0.00971214	0.00407114	0.00217766	0.0433487	0.00242508	0.00166286	0.0493613	0.0439733	0.0472038	0.0545655
k__Fungi	p__Ascomycota	c__Dothideomycetes	o__Pleosporales	f__Cucurbitariaceae			0.000210038	0.000752508	0.000381029	0.000165702	0	0.00375229	7.58224e-05	1.99851e-05	0.00260554	0.00184965	0.00204408	0.0033215
k__Fungi	p__Ascomycota	c__Dothideomycetes	o__Pleosporales	f__Cucurbitariaceae	g__Pyrenochaeta		0.000210038	0.000752508	0.000381029	0.000165702	0	0.00375229	7.58224e-05	1.99851e-05	0.00260554	0.00184965	0.00204408	0.0033215
k__Fungi	p__Ascomycota	c__Dothideomycetes	o__Pleosporales	f__Cucurbitariaceae	g__Pyrenochaeta	s__Pyrenochaeta_sp._DS3sAY3a	0.000210038	0.000752508	0.000381029	0.000165702	0	0.00375229	7.58224e-05	1.99851e-05	0.00260554	0.00184965	0.00204408	0.0033215
k__Fungi	p__Ascomycota	c__Dothideomycetes	o__Pleosporales	f__Didymellaceae			0.000588564	0.00175677	0.00140424	0.000773345	1.19565e-05	0.00227563	0.000309427	0.000257435	0.00782229	0.00416791	0.00635911	0.00701036
k__Fungi	p__Ascomycota	c__Dothideomycetes	o__Pleosporales	f__Didymellaceae	g__Ascochyta		0.000588564	0.00175677	0.00140005	0.00076882	1.19565e-05	0.000976176	0.000309427	0.000257435	0.00782229	0.00416791	0.00635387	0.00701036
k__Fungi	p__Ascomycota	c__Dothideomycetes	o__Pleosporales	f__Didymellaceae	g__Ascochyta	s__Ascochyta_rabiei	0.000588564	0.00175677	0.00140005	0.00076882	1.19565e-05	0.000976176	0.000309427	0.000257435	0.00782229	0.00416791	0.00635387	0.00701036
k__Fungi	p__Ascomycota	c__Dothideomycetes	o__Pleosporales	f__Didymellaceae	g__Didymella		0	0	4.19005e-06	4.52501e-06	0	0.00129946	0	0	0	0	5.2428e-06	0
k__Fungi	p__Ascomycota	c__Dothideomycetes	o__Pleosporales	f__Didymellaceae	g__Didymella	s__Didymella_pinodes	0	0	4.19005e-06	4.52501e-06	0	0.00129946	0	0	0	0	5.2428e-06	0
k__Fungi	p__Ascomycota	c__Dothideomycetes	o__Pleosporales	f__Didymosphaeriaceae			0.000332272	0.000568709	0.000749664	0.000138857	4.40252e-05	0.000538508	3.33831e-05	0.000141884	0.00297857	0.00287068	0.00332557	0.0041813
k__Fungi	p__Ascomycota	c__Dothideomycetes	o__Pleosporales	f__Didymosphaeriaceae	g__Paraphaeosphaeria		0.000332272	0.000568709	0.000749664	0.000138857	4.40252e-05	0.000538508	3.33831e-05	0.000141884	0.00297857	0.00287068	0.00332557	0.0041813
k__Fungi	p__Ascomycota	c__Dothideomycetes	o__Pleosporales	f__Didymosphaeriaceae	g__Paraphaeosphaeria	s__Paraphaeosphaeria_minitans	2.75651e-06	1.68859e-05	5.9815e-05	9.2281e-06	0	0	0	0	6.77183e-05	1.6021e-05	0.000320758	0.000120169
k__Fungi	p__Ascomycota	c__Dothideomycetes	o__Pleosporales	f__Didymosphaeriaceae	g__Paraphaeosphaeria	s__Paraphaeosphaeria_sporulosa	0.000329515	0.000551823	0.000689849	0.000129629	4.40252e-05	0.000538508	3.33831e-05	0.000141884	0.00291086	0.00285466	0.00300481	0.00406113
k__Fungi	p__Ascomycota	c__Dothideomycetes	o__Pleosporales	f__Leptosphaeriaceae			0.00083511	0.00235585	0.00148999	0.000607965	0.000187148	0.000240224	0.000325579	0.000127912	0.00767706	0.00645186	0.00549545	0.00744516
k__Fungi	p__Ascomycota	c__Dothideomycetes	o__Pleosporales	f__Leptosphaeriaceae	g__Leptosphaeria		0.00083511	0.00235585	0.00148999	0.000607965	0.000187148	0.000240224	0.000325579	0.000127912	0.00767706	0.00645186	0.00549545	0.00744516
k__Fungi	p__Ascomycota	c__Dothideomycetes	o__Pleosporales	f__Leptosphaeriaceae	g__Leptosphaeria	s__Leptosphaeria_maculans	0.00083511	0.00235585	0.00148999	0.000607965	0.000187148	0.000240224	0.000325579	0.000127912	0.00767706	0.00645186	0.00549545	0.00744516
k__Fungi	p__Ascomycota	c__Dothideomycetes	o__Pleosporales	f__Massarinaceae			0.000231266	0.00122683	0.00070325	0.000275245	0	0.00178062	0.000124612	2.56972e-05	0.00425818	0.00395827	0.00517732	0.00586662
k__Fungi	p__Ascomycota	c__Dothideomycetes	o__Pleosporales	f__Massarinaceae	g__Stagonospora		0.000231266	0.00122683	0.00070325	0.000275245	0	0.00178062	0.000124612	2.56972e-05	0.00425818	0.00395827	0.00517732	0.00586662
k__Fungi	p__Ascomycota	c__Dothideomycetes	o__Pleosporales	f__Massarinaceae	g__Stagonospora	s__Stagonospora_sp._SRC1lsM3a	0.000231266	0.00122683	0.00070325	0.000275245	0	0.00178062	0.000124612	2.56972e-05	0.00425818	0.00395827	0.00517732	0.00586662
k__Fungi	p__Ascomycota	c__Dothideomycetes	o__Pleosporales	f__Phaeosphaeriaceae			0.00030939	0.0012204	0.000921424	0.000274666	6.25058e-05	0.00317526	2.4471e-05	1.14712e-05	0.00534253	0.00369793	0.00613914	0.00530808
k__Fungi	p__Ascomycota	c__Dothideomycetes	o__Pleosporales	f__Phaeosphaeriaceae	g__Parastagonospora		0.00030939	0.0012204	0.000921424	0.000274666	6.25058e-05	0.00317526	2.4471e-05	1.14712e-05	0.00534253	0.00369793	0.00613914	0.00530808
k__Fungi	p__Ascomycota	c__Dothideomycetes	o__Pleosporales	f__Phaeosphaeriaceae	g__Parastagonospora	s__Parastagonospora_nodorum	0.00030939	0.0012204	0.000921424	0.000274666	6.25058e-05	0.00317526	2.4471e-05	1.14712e-05	0.00534253	0.00369793	0.00613914	0.00530808
k__Fungi	p__Ascomycota	c__Dothideomycetes	o__Pleosporales	f__Pleosporaceae			0.00329412	0.00621933	0.00406254	0.0018321	0.00186285	0.0272587	0.0015274	0.00107848	0.0186771	0.0209705	0.0186463	0.021428
k__Fungi	p__Ascomycota	c__Dothideomycetes	o__Pleosporales	f__Pleosporaceae	g__Alternaria		0.00093937	0.00115015	0.000650353	0.00013374	0.000614416	0.0085392	0.00025608	0.000206782	0.0028467	0.00320028	0.00305466	0.00260964
k__Fungi	p__Ascomycota	c__Dothideomycetes	o__Pleosporales	f__Pleosporaceae	g__Alternaria	s__Alternaria_alternata	0.00093937	0.00115015	0.000650353	0.00013374	0.000614416	0.0085392	0.00025608	0.000206782	0.0028467	0.00320028	0.00305466	0.00260964
k__Fungi	p__Ascomycota	c__Dothideomycetes	o__Pleosporales	f__Pleosporaceae	g__Bipolaris		0.000734536	0.00237847	0.00160825	0.000751593	0.000164481	0.00469116	0.000917561	0.000492197	0.00749167	0.00731259	0.00548283	0.00872291
k__Fungi	p__Ascomycota	c__Dothideomycetes	o__Pleosporales	f__Pleosporaceae	g__Bipolaris	s__Bipolaris_maydis	0.00023447	0.000512765	0.000423243	0.000175669	0.000149836	0.00215915	0.00035484	0.000106612	0.0024154	0.00216391	0.00133327	0.00281886
k__Fungi	p__Ascomycota	c__Dothideomycetes	o__Pleosporales	f__Pleosporaceae	g__Bipolaris	s__Bipolaris_oryzae	0.000130208	0.000567682	0.000572815	0.000244885	0	0.0010631	1.27635e-05	4.55152e-06	0.00252313	0.00156318	0.00122838	0.00249798
k__Fungi	p__Ascomycota	c__Dothideomycetes	o__Pleosporales	f__Pleosporaceae	g__Bipolaris	s__Bipolaris_sorokiniana	0.000274846	0.0011096	0.000369902	0.000270165	8.84954e-06	0.000223904	2.27475e-05	7.8951e-05	0.00191213	0.00273424	0.00154413	0.00208274
k__Fungi	p__Ascomycota	c__Dothideomycetes	o__Pleosporales	f__Pleosporaceae	g__Bipolaris	s__Bipolaris_victoriae	1.77624e-05	6.80057e-05	6.19451e-05	1.85825e-05	0	0.000970531	0	8.13233e-06	0.000190909	0.000223064	0.000217455	0.000285285
k__Fungi	p__Ascomycota	c__Dothideomycetes	o__Pleosporales	f__Pleosporaceae	g__Bipolaris	s__Bipolaris_zeicola	7.72496e-05	0.000120419	0.000180347	4.22912e-05	5.79538e-06	0.000274476	0.000527211	0.00029395	0.000450102	0.000628197	0.0011596	0.00103804
k__Fungi	p__Ascomycota	c__Dothideomycetes	o__Pleosporales	f__Pleosporaceae	g__Pyrenophora		0.000831295	0.00142395	0.000839151	0.000389256	0.00100591	0.00520923	0.000125507	0.000253751	0.00373787	0.00605024	0.00551336	0.00520922
k__Fungi	p__Ascomycota	c__Dothideomycetes	o__Pleosporales	f__Pleosporaceae	g__Pyrenophora	s__Pyrenophora_teres	3.48424e-05	2.26904e-05	6.65463e-05	1.86004e-05	7.57742e-05	0.00471852	3.34586e-05	2.03504e-05	0.000254377	0.000150415	0.000270207	0.000335572
k__Fungi	p__Ascomycota	c__Dothideomycetes	o__Pleosporales	f__Pleosporaceae	g__Pyrenophora	s__Pyrenophora_tritici-repentis	0.000796452	0.00140126	0.000772605	0.000370655	0.000930133	0.000490706	9.20483e-05	0.000233401	0.0034835	0.00589983	0.00524315	0.00487364
k__Fungi	p__Ascomycota	c__Dothideomycetes	o__Pleosporales	f__Pleosporaceae	g__Setosphaeria		0.000288826	0.000851288	0.000503479	0.00033433	4.88298e-05	0.00397798	6.63994e-05	4.91682e-05	0.00310474	0.00306822	0.00265668	0.00320546
k__Fungi	p__Ascomycota	c__Dothideomycetes	o__Pleosporales	f__Pleosporaceae	g__Setosphaeria	s__Setosphaeria_turcica	0.000288826	0.000851288	0.000503479	0.00033433	4.88298e-05	0.00397798	6.63994e-05	4.91682e-05	0.00310474	0.00306822	0.00265668	0.00320546
k__Fungi	p__Ascomycota	c__Dothideomycetes	o__Pleosporales	f__Pleosporaceae	g__Stemphylium		0.000500092	0.000415463	0.000461309	0.000223185	2.92202e-05	0.00484118	0.000161851	7.65785e-05	0.00149614	0.00133918	0.00193874	0.00168074
k__Fungi	p__Ascomycota	c__Dothideomycetes	o__Pleosporales	f__Pleosporaceae	g__Stemphylium	s__Stemphylium_lycopersici	0.000500092	0.000415463	0.000461309	0.000223185	2.92202e-05	0.00484118	0.000161851	7.65785e-05	0.00149614	0.00133918	0.00193874	0.00168074
k__Fungi	p__Ascomycota	c__Dothideomycetes	o__Pleosporales	f__Pleosporales_noname			0	3.96771e-06	0	3.25253e-06	9.17316e-06	0.00432737	4.38802e-06	0	0	6.45342e-06	1.69014e-05	4.45839e-06
k__Fungi	p__Ascomycota	c__Dothideomycetes	o__Pleosporales	f__Pleosporales_noname	g__Shiraia		0	3.96771e-06	0	3.25253e-06	9.17316e-06	0.00432737	4.38802e-06	0	0	6.45342e-06	1.69014e-05	4.45839e-06
k__Fungi	p__Ascomycota	c__Dothideomycetes	o__Pleosporales	f__Pleosporales_noname	g__Shiraia	s__Shiraia_bambusicola	0	3.96771e-06	0	3.25253e-06	9.17316e-06	0.00432737	4.38802e-06	0	0	6.45342e-06	1.69014e-05	4.45839e-06
k__Fungi	p__Ascomycota	c__Dothideomycetes	o__Venturiales				0.000932524	0.00292427	0.00248323	0.000616355	5.22535e-05	0.00713523	6.90709e-05	8.09838e-05	0.0130911	0.00840013	0.0100418	0.0138859
k__Fungi	p__Ascomycota	c__Dothideomycetes	o__Venturiales	f__Sympoventuriaceae			0.000932524	0.00292427	0.00248323	0.000616355	5.22535e-05	0.00713523	6.90709e-05	8.09838e-05	0.0130911	0.00840013	0.0100418	0.0138859
k__Fungi	p__Ascomycota	c__Dothideomycetes	o__Venturiales	f__Sympoventuriaceae	g__Verruconis		0.000932524	0.00292427	0.00248323	0.000616355	5.22535e-05	0.00713523	6.90709e-05	8.09838e-05	0.0130911	0.00840013	0.0100418	0.0138859
k__Fungi	p__Ascomycota	c__Dothideomycetes	o__Venturiales	f__Sympoventuriaceae	g__Verruconis	s__Verruconis_gallopava	0.000932524	0.00292427	0.00248323	0.000616355	5.22535e-05	0.00713523	6.90709e-05	8.09838e-05	0.0130911	0.00840013	0.0100418	0.0138859
k__Fungi	p__Ascomycota	c__Eurotiomycetes					0.0286589	0.0793376	0.0622195	0.0266453	0.00606064	0.00996121	0.0107801	0.00747667	0.306919	0.236683	0.258548	0.318273
k__Fungi	p__Ascomycota	c__Eurotiomycetes	o__Chaetothyriales				0.00600149	0.0180225	0.0134006	0.00567919	0.000669555	0.00242543	0.00238389	0.00154536	0.0681	0.0527895	0.0564075	0.0715533
k__Fungi	p__Ascomycota	c__Eurotiomycetes	o__Chaetothyriales	f__Cyphellophoraceae			0.000725852	0.00288836	0.00231356	0.00127177	9.58408e-06	0.000262841	0.000157938	0.000161084	0.00979433	0.00798667	0.00724767	0.00959377
k__Fungi	p__Ascomycota	c__Eurotiomycetes	o__Chaetothyriales	f__Cyphellophoraceae	g__Cyphellophora		0.000725852	0.00288836	0.00231356	0.00127177	9.58408e-06	0.000262841	0.000157938	0.000161084	0.00979433	0.00798667	0.00724767	0.00959377
k__Fungi	p__Ascomycota	c__Eurotiomycetes	o__Chaetothyriales	f__Cyphellophoraceae	g__Cyphellophora	s__Cyphellophora_europaea	0.000725852	0.00288836	0.00231356	0.00127177	9.58408e-06	0.000262841	0.000157938	0.000161084	0.00979433	0.00798667	0.00724767	0.00959377
k__Fungi	p__Ascomycota	c__Eurotiomycetes	o__Chaetothyriales	f__Herpotrichiellaceae			0.00527563	0.0151341	0.011087	0.00440742	0.000659971	0.00216259	0.00222595	0.00138427	0.0583057	0.0448029	0.0491599	0.0619595
k__Fungi	p__Ascomycota	c__Eurotiomycetes	o__Chaetothyriales	f__Herpotrichiellaceae	g__Capronia		0.00123111	0.00348916	0.00219906	0.00121983	8.58667e-05	0.000396129	0.00033717	0.000184036	0.0140439	0.011503	0.00979142	0.0142257
k__Fungi	p__Ascomycota	c__Eurotiomycetes	o__Chaetothyriales	f__Herpotrichiellaceae	g__Capronia	s__Capronia_coronata	0.000601495	0.00226371	0.00129479	0.000634462	0	0	2.7526e-05	4.29499e-05	0.00822133	0.00793805	0.00618502	0.00864154
k__Fungi	p__Ascomycota	c__Eurotiomycetes	o__Chaetothyriales	f__Herpotrichiellaceae	g__Capronia	s__Capronia_epimyces	0.000505005	0.0010278	0.000675785	0.000434137	6.99135e-05	0.000110164	0.000199644	0.000124524	0.00428211	0.00294429	0.00283714	0.0042961
k__Fungi	p__Ascomycota	c__Eurotiomycetes	o__Chaetothyriales	f__Herpotrichiellaceae	g__Capronia	s__Capronia_semi-immersa	0.000124608	0.000197651	0.000228482	0.00015123	1.59531e-05	0.000285965	0.00011	1.65616e-05	0.00154049	0.000620702	0.00076926	0.00128806
k__Fungi	p__Ascomycota	c__Eurotiomycetes	o__Chaetothyriales	f__Herpotrichiellaceae	g__Cladophialophora		0.000976313	0.00321973	0.00189207	0.00074995	0.00015421	0.000314532	0.00050662	0.000313041	0.00945311	0.00805163	0.00826185	0.00940143
k__Fungi	p__Ascomycota	c__Eurotiomycetes	o__Chaetothyriales	f__Herpotrichiellaceae	g__Cladophialophora	s__Cladophialophora_bantiana	0.000102988	0.000663143	0.000356452	0.000125988	0	1.90168e-05	5.64886e-06	0	0.00235923	0.00205994	0.00167138	0.00201505
k__Fungi	p__Ascomycota	c__Eurotiomycetes	o__Chaetothyriales	f__Herpotrichiellaceae	g__Cladophialophora	s__Cladophialophora_carrionii	0.000313404	0.00161062	0.000883152	0.000252117	0	4.01178e-06	7.93505e-05	7.82342e-05	0.00422199	0.00432395	0.00401276	0.00441053
k__Fungi	p__Ascomycota	c__Eurotiomycetes	o__Chaetothyriales	f__Herpotrichiellaceae	g__Cladophialophora	s__Cladophialophora_psammophila	0.000280352	0.000309919	0.000248691	0.000200026	0.00015421	0.000291503	0.000405617	0.000223178	0.000542241	0.000454424	0.000877753	0.00072075
k__Fungi	p__Ascomycota	c__Eurotiomycetes	o__Chaetothyriales	f__Herpotrichiellaceae	g__Cladophialophora	s__Cladophialophora_yegresii	0.000279569	0.000636051	0.000403771	0.000171819	0	0	1.60035e-05	1.16288e-05	0.00232965	0.00121331	0.00169995	0.00225509
k__Fungi	p__Ascomycota	c__Eurotiomycetes	o__Chaetothyriales	f__Herpotrichiellaceae	g__Coniosporium		0.000177029	0.00100014	0.000686928	0.000217222	0.000124438	3.84093e-06	3.6992e-05	3.84489e-05	0.0034346	0.00395327	0.00249296	0.00351843
k__Fungi	p__Ascomycota	c__Eurotiomycetes	o__Chaetothyriales	f__Herpotrichiellaceae	g__Coniosporium	s__Coniosporium_apollinis	0.000177029	0.00100014	0.000686928	0.000217222	0.000124438	3.84093e-06	3.6992e-05	3.84489e-05	0.0034346	0.00395327	0.00249296	0.00351843
k__Fungi	p__Ascomycota	c__Eurotiomycetes	o__Chaetothyriales	f__Herpotrichiellaceae	g__Exophiala		0.00238427	0.00626232	0.00523615	0.00192572	4.63905e-05	0.00137151	0.000986967	0.000534439	0.026332	0.0168652	0.023147	0.0281363
k__Fungi	p__Ascomycota	c__Eurotiomycetes	o__Chaetothyriales	f__Herpotrichiellaceae	g__Exophiala	s__Exophiala_aquamarina	0.000781976	0.00268596	0.00193658	0.000681155	0	0	4.52504e-05	4.15491e-05	0.0102001	0.00600918	0.00854183	0.0107664
k__Fungi	p__Ascomycota	c__Eurotiomycetes	o__Chaetothyriales	f__Herpotrichiellaceae	g__Exophiala	s__Exophiala_dermatitidis	0.000504245	0.00100003	0.00109431	0.000425103	0	1.81894e-05	2.86784e-05	8.24405e-06	0.00572471	0.00260347	0.00336071	0.00450195
k__Fungi	p__Ascomycota	c__Eurotiomycetes	o__Chaetothyriales	f__Herpotrichiellaceae	g__Exophiala	s__Exophiala_mesophila	0.000372068	0.00103237	0.000718549	0.000274478	0	0.000145556	0.000111088	5.25058e-05	0.00307774	0.00321592	0.00304184	0.0040922
k__Fungi	p__Ascomycota	c__Eurotiomycetes	o__Chaetothyriales	f__Herpotrichiellaceae	g__Exophiala	s__Exophiala_oligosperma	0.000100681	6.79472e-05	0.000259803	0.000111969	3.06078e-05	0.000367964	0.00036706	0.000373231	0.000963254	0.000393981	0.000869756	0.00114568
k__Fungi	p__Ascomycota	c__Eurotiomycetes	o__Chaetothyriales	f__Herpotrichiellaceae	g__Exophiala	s__Exophiala_sideris	0.000303092	0.000918077	0.000550466	0.000185199	0	4.57735e-06	3.61715e-06	6.21568e-06	0.00326402	0.00233151	0.00372432	0.00356783
k__Fungi	p__Ascomycota	c__Eurotiomycetes	o__Chaetothyriales	f__Herpotrichiellaceae	g__Exophiala	s__Exophiala_spinifera	0.000139938	0.0003401	0.000312748	0.00017597	6.59802e-06	5.62526e-05	0.000286821	5.2693e-05	0.00180457	0.00119787	0.00166833	0.00177248
k__Fungi	p__Ascomycota	c__Eurotiomycetes	o__Chaetothyriales	f__Herpotrichiellaceae	g__Exophiala	s__Exophiala_xenobiotica	0.000182271	0.000217833	0.000363682	7.18444e-05	9.18475e-06	0.000778973	0.000144452	0	0.00129756	0.00111328	0.00194022	0.00228978
k__Fungi	p__Ascomycota	c__Eurotiomycetes	o__Chaetothyriales	f__Herpotrichiellaceae	g__Fonsecaea		0.000214175	0.00026187	0.000331371	7.08669e-05	0.000204817	4.91353e-05	0.000159578	0.000209222	0.00109888	0.00137249	0.00175122	0.00169803
k__Fungi	p__Ascomycota	c__Eurotiomycetes	o__Chaetothyriales	f__Herpotrichiellaceae	g__Fonsecaea	s__Fonsecaea_erecta	0.000113912	0.000107433	0.000131967	3.9378e-05	0.000204817	2.65186e-05	8.414e-05	0.000149938	0.000405549	0.000420798	0.000774156	0.000854743
k__Fungi	p__Ascomycota	c__Eurotiomycetes	o__Chaetothyriales	f__Herpotrichiellaceae	g__Fonsecaea	s__Fonsecaea_monophora	3.28043e-05	2.8552e-05	5.19044e-05	3.14889e-05	0	1.53476e-05	7.54383e-05	5.9284e-05	0.000282378	0.000221941	0.000361221	0.000214711
k__Fungi	p__Ascomycota	c__Eurotiomycetes	o__Chaetothyriales	f__Herpotrichiellaceae	g__Fonsecaea	s__Fonsecaea_multimorphosa	6.74581e-05	4.27629e-05	0.000107844	0	0	0	0	0	0.000375697	0.000128245	0.000397958	0.000429997
k__Fungi	p__Ascomycota	c__Eurotiomycetes	o__Chaetothyriales	f__Herpotrichiellaceae	g__Fonsecaea	s__Fonsecaea_nubica	0	0	3.25259e-05	0	0	0	0	0	0	2.98691e-05	0.00011628	0.000103176
k__Fungi	p__Ascomycota	c__Eurotiomycetes	o__Chaetothyriales	f__Herpotrichiellaceae	g__Fonsecaea	s__Fonsecaea_pedrosoi	0	8.31212e-05	7.12934e-06	0	0	7.26911e-06	0	0	3.52556e-05	0.00057164	0.000101605	9.54057e-05
k__Fungi	p__Ascomycota	c__Eurotiomycetes	o__Chaetothyriales	f__Herpotrichiellaceae	g__Phialophora		0.000171481	0.000396207	0.000347758	0.000148988	0	9.6633e-06	0.000135865	3.35942e-05	0.00249047	0.0010025	0.00182995	0.00232305
k__Fungi	p__Ascomycota	c__Eurotiomycetes	o__Chaetothyriales	f__Herpotrichiellaceae	g__Phialophora	s__Phialophora_attae	0.000171481	0.000396207	0.000347758	0.000148988	0	9.6633e-06	0.000135865	3.35942e-05	0.00249047	0.0010025	0.00182995	0.00232305
k__Fungi	p__Ascomycota	c__Eurotiomycetes	o__Chaetothyriales	f__Herpotrichiellaceae	g__Rhinocladiella		0.000121257	0.000504677	0.000393717	7.48507e-05	4.42477e-05	1.77748e-05	6.27562e-05	7.14911e-05	0.00145271	0.00205473	0.00188545	0.00265653
k__Fungi	p__Ascomycota	c__Eurotiomycetes	o__Chaetothyriales	f__Herpotrichiellaceae	g__Rhinocladiella	s__Rhinocladiella_mackenziei	0.000121257	0.000504677	0.000393717	7.48507e-05	4.42477e-05	1.77748e-05	6.27562e-05	7.14911e-05	0.00145271	0.00205473	0.00188545	0.00265653
k__Fungi	p__Ascomycota	c__Eurotiomycetes	o__Eurotiales				0.0162314	0.0433983	0.0345859	0.014239	0.00353828	0.00511394	0.00587444	0.00469246	0.173763	0.128014	0.146413	0.176426
k__Fungi	p__Ascomycota	c__Eurotiomycetes	o__Eurotiales	f__Aspergillaceae			0.012868	0.034978	0.0273524	0.0120877	0.00343532	0.00419065	0.00505535	0.00386647	0.139082	0.103021	0.114594	0.135652
k__Fungi	p__Ascomycota	c__Eurotiomycetes	o__Eurotiales	f__Aspergillaceae	g__Aspergillus		0.0101888	0.0268698	0.0206902	0.00914918	0.00169412	0.00170365	0.00240156	0.00204501	0.113173	0.0802017	0.0901098	0.108742
k__Fungi	p__Ascomycota	c__Eurotiomycetes	o__Eurotiales	f__Aspergillaceae	g__Aspergillus	s__Aspergillus_calidoustus	0.000224185	0.00021417	0.00031215	5.98556e-05	0.000104051	0.000381069	0.000355773	0.000160564	0.00122773	0.00094898	0.00154367	0.00163272
k__Fungi	p__Ascomycota	c__Eurotiomycetes	o__Eurotiales	f__Aspergillaceae	g__Aspergillus	s__Aspergillus_clavatus	0.000596104	0.00145569	0.00133335	0.000729541	0.000470415	0.000497893	0.000193035	6.04911e-05	0.00714841	0.00455692	0.00622319	0.00461926
k__Fungi	p__Ascomycota	c__Eurotiomycetes	o__Eurotiales	f__Aspergillaceae	g__Aspergillus	s__Aspergillus_fischeri	0.000406741	0.00136357	0.000660019	0.000463926	0.000280658	0	3.61762e-05	2.32257e-05	0.00407333	0.00385285	0.00341145	0.00430325
k__Fungi	p__Ascomycota	c__Eurotiomycetes	o__Eurotiales	f__Aspergillaceae	g__Aspergillus	s__Aspergillus_flavus	0.000775691	0.0015262	0.0015309	0.000798837	0.000193863	7.97085e-05	0.000308628	0.000187214	0.00817057	0.00471024	0.00641424	0.00719987
k__Fungi	p__Ascomycota	c__Eurotiomycetes	o__Eurotiales	f__Aspergillaceae	g__Aspergillus	s__Aspergillus_fumigatus	0.000117814	0.000723695	0.000574338	0.000204985	0	0.0001307	0	0	0.00254218	0.00176533	0.0027562	0.00310736
k__Fungi	p__Ascomycota	c__Eurotiomycetes	o__Eurotiales	f__Aspergillaceae	g__Aspergillus	s__Aspergillus_kawachii	4.62134e-05	0.000420132	0.000370648	0.000117093	0	0	4.74386e-05	0	0.00135144	0.000630408	0.00181267	0.00170015
k__Fungi	p__Ascomycota	c__Eurotiomycetes	o__Eurotiales	f__Aspergillaceae	g__Aspergillus	s__Aspergillus_lentulus	0.000412777	0.00104397	0.000713804	0.000378625	2.37059e-05	4.05896e-05	6.75118e-05	3.69583e-05	0.00345364	0.0028771	0.00286289	0.00299809
k__Fungi	p__Ascomycota	c__Eurotiomycetes	o__Eurotiales	f__Aspergillaceae	g__Aspergillus	s__Aspergillus_luchuensis	8.42016e-06	0.000175439	4.65318e-05	1.40943e-05	0	6.65342e-06	0	3.85508e-05	0	4.92074e-05	0	0
k__Fungi	p__Ascomycota	c__Eurotiomycetes	o__Eurotiales	f__Aspergillaceae	g__Aspergillus	s__Aspergillus_nidulans	0.000982165	0.00135732	0.00186599	0.00104648	0.000133885	4.49749e-05	9.85857e-05	0.000272515	0.00845528	0.0044159	0.00695516	0.00858563
k__Fungi	p__Ascomycota	c__Eurotiomycetes	o__Eurotiales	f__Aspergillaceae	g__Aspergillus	s__Aspergillus_niger	0.00139957	0.00283567	0.00205195	0.00105235	0.000213482	0.000213844	0.000556767	0.000276918	0.0123276	0.00755864	0.00767104	0.0137217
k__Fungi	p__Ascomycota	c__Eurotiomycetes	o__Eurotiales	f__Aspergillaceae	g__Aspergillus	s__Aspergillus_nomius	0.000318057	0.000680089	0.000941644	0.000245559	0	3.42497e-06	3.23862e-05	7.6598e-05	0.00335736	0.00211824	0.00407123	0.0039836
k__Fungi	p__Ascomycota	c__Eurotiomycetes	o__Eurotiales	f__Aspergillaceae	g__Aspergillus	s__Aspergillus_ochraceoroseus	0.000116795	0.000119978	0.000173881	6.21598e-05	0	9.29447e-06	8.33049e-05	1.6156e-05	0.00123855	0.000576711	0.00061866	0.00139166
k__Fungi	p__Ascomycota	c__Eurotiomycetes	o__Eurotiales	f__Aspergillaceae	g__Aspergillus	s__Aspergillus_oryzae	0.00130546	0.00474818	0.00315811	0.00135635	0	1.20552e-05	6.8075e-05	9.0047e-05	0.019792	0.0124688	0.011949	0.017377
k__Fungi	p__Ascomycota	c__Eurotiomycetes	o__Eurotiales	f__Aspergillaceae	g__Aspergillus	s__Aspergillus_parasiticus	0.000393311	0.000655	0.000609484	0.000146575	9.85112e-06	7.69317e-05	0.000155236	1.59878e-05	0.00289818	0.00261212	0.0027032	0.00338693
k__Fungi	p__Ascomycota	c__Eurotiomycetes	o__Eurotiales	f__Aspergillaceae	g__Aspergillus	s__Aspergillus_rambellii	2.35179e-05	5.72595e-05	5.10327e-05	9.44782e-06	0	0	0	0	0.000691766	0.000207533	0.00010308	7.66241e-05
k__Fungi	p__Ascomycota	c__Eurotiomycetes	o__Eurotiales	f__Aspergillaceae	g__Aspergillus	s__Aspergillus_ruber	0.00279271	0.00900671	0.00569558	0.00219758	0.000163973	4.04617e-05	0.000187672	0.000150518	0.0344422	0.0293737	0.0286943	0.0320347
k__Fungi	p__Ascomycota	c__Eurotiomycetes	o__Eurotiales	f__Aspergillaceae	g__Aspergillus	s__Aspergillus_terreus	0.000130274	0.0002481	0.000245257	0.000204402	0.000100237	0.000127088	0.0001379	0.0005842	0.000810092	0.000557559	0.000911342	0.00102155
k__Fungi	p__Ascomycota	c__Eurotiomycetes	o__Eurotiales	f__Aspergillaceae	g__Aspergillus	s__Aspergillus_udagawae	0.000138992	0.000238639	0.00035555	6.13112e-05	0	3.89624e-05	7.30737e-05	5.50702e-05	0.00119285	0.000921411	0.00140838	0.00160149
k__Fungi	p__Ascomycota	c__Eurotiomycetes	o__Eurotiales	f__Aspergillaceae	g__Penicillium		0.00267917	0.00810815	0.00666213	0.00293852	0.0017412	0.002487	0.00265379	0.00182146	0.0259093	0.0228198	0.0244845	0.0269108
k__Fungi	p__Ascomycota	c__Eurotiomycetes	o__Eurotiales	f__Aspergillaceae	g__Penicillium	s__Penicillium_brasilianum	0.000106912	0.000328521	0.000493622	0.000103636	2.24219e-05	1.1945e-05	0.000110321	3.13656e-05	0.00243488	0.00223984	0.00236895	0.00249612
k__Fungi	p__Ascomycota	c__Eurotiomycetes	o__Eurotiales	f__Aspergillaceae	g__Penicillium	s__Penicillium_camemberti	8.30273e-05	0.000416518	0.000215546	8.03932e-05	0.00020976	0.000515749	0.000202045	5.14462e-05	0.000926639	0.00184933	0.00082753	0.00126646
k__Fungi	p__Ascomycota	c__Eurotiomycetes	o__Eurotiales	f__Aspergillaceae	g__Penicillium	s__Penicillium_chrysogenum	1.98185e-05	4.04681e-05	3.45578e-05	1.65868e-05	0	0	0	0	0.000231266	6.99346e-05	0.000115308	0.00027852
k__Fungi	p__Ascomycota	c__Eurotiomycetes	o__Eurotiales	f__Aspergillaceae	g__Penicillium	s__Penicillium_digitatum	0.000304432	0.000543452	0.000511988	0.000257602	0.000354531	0.000232605	0.000312827	0.000182747	0.00271322	0.00200128	0.00122191	0.00297614
k__Fungi	p__Ascomycota	c__Eurotiomycetes	o__Eurotiales	f__Aspergillaceae	g__Penicillium	s__Penicillium_expansum	0.00015394	0.000607574	0.000413533	0.000495802	0.000569426	0.000221739	0.0007333	0.000559519	0.00106176	0.00154726	0.0014025	0.00149638
k__Fungi	p__Ascomycota	c__Eurotiomycetes	o__Eurotiales	f__Aspergillaceae	g__Penicillium	s__Penicillium_freii	3.4242e-05	5.89949e-05	6.8001e-05	1.07469e-05	0	0	2.41646e-06	3.91933e-06	0.000406586	0.000140378	0.000222054	0.000672727
k__Fungi	p__Ascomycota	c__Eurotiomycetes	o__Eurotiales	f__Aspergillaceae	g__Penicillium	s__Penicillium_griseofulvum	0.000271626	0.000469573	0.000426433	7.4621e-05	0.000146867	0.00114797	0.000817662	0.000491708	0.00145681	0.00123197	0.00212387	0.00216562
k__Fungi	p__Ascomycota	c__Eurotiomycetes	o__Eurotiales	f__Aspergillaceae	g__Penicillium	s__Penicillium_italicum	0.000225473	0.00100313	0.000526991	0.000152292	0.00026217	3.69958e-05	0.000256103	0.000202013	0.00108886	0.00204412	0.00194343	0.00166368
k__Fungi	p__Ascomycota	c__Eurotiomycetes	o__Eurotiales	f__Aspergillaceae	g__Penicillium	s__Penicillium_nordicum	0.000144938	0.000236699	0.0003134	0.000148348	5.94445e-05	4.02146e-05	5.83198e-05	0.000163245	0.0012978	0.000800793	0.000741546	0.00129952
k__Fungi	p__Ascomycota	c__Eurotiomycetes	o__Eurotiales	f__Aspergillaceae	g__Penicillium	s__Penicillium_oxalicum	0.000762159	0.00210019	0.00204244	0.00100783	0	1.85889e-05	4.73486e-05	4.47228e-05	0.00887419	0.00496839	0.00815761	0.00613808
k__Fungi	p__Ascomycota	c__Eurotiomycetes	o__Eurotiales	f__Aspergillaceae	g__Penicillium	s__Penicillium_roqueforti	0.000282126	0.0016752	0.000736469	0.000275699	0	0	2.27662e-05	2.90132e-05	0.00368979	0.00476147	0.00295569	0.00418675
k__Fungi	p__Ascomycota	c__Eurotiomycetes	o__Eurotiales	f__Aspergillaceae	g__Penicillium	s__Penicillium_rubens	0.000290476	0.000627831	0.000879146	0.000314967	0.000116576	0.000261191	9.06817e-05	6.17592e-05	0.00172747	0.001165	0.0024041	0.00227082
k__Fungi	p__Ascomycota	c__Eurotiomycetes	o__Eurotiales	f__Thermoascaceae			0.000376658	0.000632562	0.000570951	0.000360548	3.5069e-05	0.000613331	0.000503328	0.000450512	0.00310118	0.00211419	0.00268945	0.00269342
k__Fungi	p__Ascomycota	c__Eurotiomycetes	o__Eurotiales	f__Thermoascaceae	g__Byssochlamys		0.000376658	0.000632562	0.000570951	0.000360548	3.5069e-05	0.000613331	0.000503328	0.000450512	0.00310118	0.00211419	0.00268945	0.00269342
k__Fungi	p__Ascomycota	c__Eurotiomycetes	o__Eurotiales	f__Thermoascaceae	g__Byssochlamys	s__Byssochlamys_spectabilis	0.000376658	0.000632562	0.000570951	0.000360548	3.5069e-05	0.000613331	0.000503328	0.000450512	0.00310118	0.00211419	0.00268945	0.00269342
k__Fungi	p__Ascomycota	c__Eurotiomycetes	o__Eurotiales	f__Trichocomaceae			0.0029868	0.00778774	0.00666264	0.00179071	6.78973e-05	0.000309956	0.000315756	0.000375478	0.0315792	0.022878	0.0291291	0.0380806
k__Fungi	p__Ascomycota	c__Eurotiomycetes	o__Eurotiales	f__Trichocomaceae	g__Rasamsonia		0.000936669	0.00294418	0.00227349	0.000713611	5.42455e-05	0.00023749	0.00011759	0.000212733	0.0092607	0.00830257	0.0109859	0.0129031
k__Fungi	p__Ascomycota	c__Eurotiomycetes	o__Eurotiales	f__Trichocomaceae	g__Rasamsonia	s__Rasamsonia_emersonii	0.000936669	0.00294418	0.00227349	0.000713611	5.42455e-05	0.00023749	0.00011759	0.000212733	0.0092607	0.00830257	0.0109859	0.0129031
k__Fungi	p__Ascomycota	c__Eurotiomycetes	o__Eurotiales	f__Trichocomaceae	g__Talaromyces		0.00187402	0.00467235	0.00410573	0.000954916	1.36518e-05	7.24661e-05	0.000189959	0.000162746	0.020146	0.01409	0.0175342	0.0233628
k__Fungi	p__Ascomycota	c__Eurotiomycetes	o__Eurotiales	f__Trichocomaceae	g__Talaromyces	s__Talaromyces_cellulolyticus	0.00014099	0.000300374	0.000248985	5.18135e-05	0	5.29381e-05	4.30633e-05	0	0.00103738	0.000768102	0.000941155	0.0013598
k__Fungi	p__Ascomycota	c__Eurotiomycetes	o__Eurotiales	f__Trichocomaceae	g__Talaromyces	s__Talaromyces_islandicus	0.000467756	0.00110994	0.00104391	0.00029044	6.91475e-06	5.0313e-06	1.77229e-05	2.32995e-05	0.0066807	0.00408002	0.0049913	0.00666616
k__Fungi	p__Ascomycota	c__Eurotiomycetes	o__Eurotiales	f__Trichocomaceae	g__Talaromyces	s__Talaromyces_marneffei	0.000374445	0.000622563	0.000620489	0.000160738	3.50401e-06	3.62374e-06	1.29369e-05	2.72799e-05	0.00268257	0.00241553	0.00289653	0.0039604
k__Fungi	p__Ascomycota	c__Eurotiomycetes	o__Eurotiales	f__Trichocomaceae	g__Talaromyces	s__Talaromyces_stipitatus	0.000710109	0.00219543	0.00182567	0.000409316	3.23303e-06	4.88986e-06	0.000111961	0.000101477	0.0081354	0.00574709	0.00732955	0.00927896
k__Fungi	p__Ascomycota	c__Eurotiomycetes	o__Eurotiales	f__Trichocomaceae	g__Talaromyces	s__Talaromyces_verruculosus	0.000180721	0.00044404	0.000366668	4.26095e-05	0	5.98317e-06	4.27481e-06	1.06891e-05	0.00161	0.0010793	0.00137565	0.00209753
k__Fungi	p__Ascomycota	c__Eurotiomycetes	o__Eurotiales	f__Trichocomaceae	g__Thermomyces		0.00017611	0.00017121	0.000283421	0.000122187	0	0	8.20684e-06	0	0.00217244	0.000485388	0.00060907	0.00181463
k__Fungi	p__Ascomycota	c__Eurotiomycetes	o__Eurotiales	f__Trichocomaceae	g__Thermomyces	s__Thermomyces_lanuginosus	0.00017611	0.00017121	0.000283421	0.000122187	0	0	8.20684e-06	0	0.00217244	0.000485388	0.00060907	0.00181463
k__Fungi	p__Ascomycota	c__Eurotiomycetes	o__Onygenales				0.00554472	0.0153312	0.0118091	0.00572176	0.00175338	0.00142404	0.00190269	0.000966175	0.0536877	0.0465136	0.0450456	0.0583359
k__Fungi	p__Ascomycota	c__Eurotiomycetes	o__Onygenales	f__Ajellomycetaceae			0.00163267	0.00602017	0.00362878	0.00191933	3.6953e-05	0.000417339	0.000536852	0.000215022	0.0151241	0.0180537	0.0134174	0.0196562
k__Fungi	p__Ascomycota	c__Eurotiomycetes	o__Onygenales	f__Ajellomycetaceae	g__Blastomyces		0.000362557	0.00084235	0.000428376	0.000234417	1.48455e-05	0.000312501	9.80283e-05	3.27752e-05	0.00189577	0.00167408	0.00116126	0.00215311
k__Fungi	p__Ascomycota	c__Eurotiomycetes	o__Onygenales	f__Ajellomycetaceae	g__Blastomyces	s__Blastomyces_dermatitidis	0.000268726	0.000687993	0.000260226	0.000142312	1.48455e-05	0.000308121	9.17699e-05	2.4572e-05	0.000933357	0.00116012	0.000771554	0.00120515
k__Fungi	p__Ascomycota	c__Eurotiomycetes	o__Onygenales	f__Ajellomycetaceae	g__Blastomyces	s__Blastomyces_gilchristii	9.38312e-05	0.000154356	0.00016815	9.21058e-05	0	4.37977e-06	6.25845e-06	8.20325e-06	0.000962413	0.000513953	0.000389706	0.00094796
k__Fungi	p__Ascomycota	c__Eurotiomycetes	o__Onygenales	f__Ajellomycetaceae	g__Emmonsia		0.000759971	0.00267286	0.00163729	0.000983059	2.21074e-05	6.43699e-05	0.000189201	0.000138156	0.00642939	0.00933181	0.00643731	0.00890349
k__Fungi	p__Ascomycota	c__Eurotiomycetes	o__Onygenales	f__Ajellomycetaceae	g__Emmonsia	s__Emmonsia_crescens	0.000216531	0.000770007	0.000680387	0.000301706	2.21074e-05	6.43699e-05	0.000169212	0.000138156	0.00208954	0.00202587	0.00264877	0.00289308
k__Fungi	p__Ascomycota	c__Eurotiomycetes	o__Onygenales	f__Ajellomycetaceae	g__Emmonsia	s__Emmonsia_parva	0.00054344	0.00190285	0.000956899	0.000681353	0	0	1.99893e-05	0	0.00433985	0.00730593	0.00378854	0.00601042
k__Fungi	p__Ascomycota	c__Eurotiomycetes	o__Onygenales	f__Ajellomycetaceae	g__Histoplasma		0.000510143	0.00250496	0.00156312	0.000701859	0	4.04681e-05	0.000249623	4.40913e-05	0.00679895	0.00704783	0.0058188	0.00859961
k__Fungi	p__Ascomycota	c__Eurotiomycetes	o__Onygenales	f__Ajellomycetaceae	g__Histoplasma	s__Histoplasma_capsulatum	0.000510143	0.00250496	0.00156312	0.000701859	0	4.04681e-05	0.000249623	4.40913e-05	0.00679895	0.00704783	0.0058188	0.00859961
k__Fungi	p__Ascomycota	c__Eurotiomycetes	o__Onygenales	f__Arthrodermataceae			0.00190775	0.0034114	0.00311246	0.00172266	0.00097607	0.000175933	0.000669723	0.000356888	0.0131133	0.00844498	0.00824445	0.0121449
k__Fungi	p__Ascomycota	c__Eurotiomycetes	o__Onygenales	f__Arthrodermataceae	g__Arthroderma		0.000747794	0.000813783	0.00110559	0.000451928	0.000728436	8.73047e-05	0.000269597	0.0002255	0.00445847	0.00285137	0.00334198	0.00439623
k__Fungi	p__Ascomycota	c__Eurotiomycetes	o__Onygenales	f__Arthrodermataceae	g__Arthroderma	s__Arthroderma_benhamiae	0.000434814	0.000255605	0.000171287	0.000119454	0.000728436	8.73047e-05	0.000245355	0.0002255	0.000582141	0.000535804	0.000562802	0.000644341
k__Fungi	p__Ascomycota	c__Eurotiomycetes	o__Onygenales	f__Arthrodermataceae	g__Arthroderma	s__Arthroderma_otae	0.00031298	0.000558178	0.000934307	0.000332474	0	0	2.42423e-05	0	0.00387633	0.00231556	0.00277918	0.00375188
k__Fungi	p__Ascomycota	c__Eurotiomycetes	o__Onygenales	f__Arthrodermataceae	g__Microsporum		0.000583005	0.00138338	0.000973017	0.00067098	0.000240626	2.17424e-05	2.83629e-05	7.79523e-05	0.00392473	0.00255835	0.00138008	0.0026398
k__Fungi	p__Ascomycota	c__Eurotiomycetes	o__Onygenales	f__Arthrodermataceae	g__Microsporum	s__Microsporum_gypseum	0.000583005	0.00138338	0.000973017	0.00067098	0.000240626	2.17424e-05	2.83629e-05	7.79523e-05	0.00392473	0.00255835	0.00138008	0.0026398
k__Fungi	p__Ascomycota	c__Eurotiomycetes	o__Onygenales	f__Arthrodermataceae	g__Trichophyton		0.000576947	0.00121423	0.00103385	0.00059975	7.00801e-06	6.68864e-05	0.000371763	5.34357e-05	0.00473012	0.00303526	0.00352238	0.00510884
k__Fungi	p__Ascomycota	c__Eurotiomycetes	o__Onygenales	f__Arthrodermataceae	g__Trichophyton	s__Trichophyton_equinum	0.000104604	0.000435016	0.000316199	0.000108126	0	0	8.56744e-05	1.8057e-05	0.00164948	0.0010065	0.000823799	0.00182705
k__Fungi	p__Ascomycota	c__Eurotiomycetes	o__Onygenales	f__Arthrodermataceae	g__Trichophyton	s__Trichophyton_interdigitale	0	0	1.03391e-05	5.5828e-06	0	0	0	0	0.000327745	0.000348925	0.000155241	0.000290799
k__Fungi	p__Ascomycota	c__Eurotiomycetes	o__Onygenales	f__Arthrodermataceae	g__Trichophyton	s__Trichophyton_rubrum	0.000392273	0.000362723	0.000397934	0.000346541	7.00801e-06	1.4076e-05	4.64043e-05	1.63117e-05	0.00211754	0.000507054	0.00109825	0.00203665
k__Fungi	p__Ascomycota	c__Eurotiomycetes	o__Onygenales	f__Arthrodermataceae	g__Trichophyton	s__Trichophyton_soudanense	1.35166e-05	0	1.3858e-05	5.48e-06	0	3.44922e-06	0.000151516	0	0	0	4.23285e-06	0
k__Fungi	p__Ascomycota	c__Eurotiomycetes	o__Onygenales	f__Arthrodermataceae	g__Trichophyton	s__Trichophyton_tonsurans	1.56834e-05	0.0001313	0.000154968	3.60964e-05	0	0	0	0	0.000340338	0.000272807	0.000722385	0.000463303
k__Fungi	p__Ascomycota	c__Eurotiomycetes	o__Onygenales	f__Arthrodermataceae	g__Trichophyton	s__Trichophyton_verrucosum	2.08228e-05	0.000157269	9.63867e-05	6.44079e-05	0	4.93612e-05	8.8168e-05	1.9067e-05	7.96084e-05	0.000696458	0.000223692	0.000137503
k__Fungi	p__Ascomycota	c__Eurotiomycetes	o__Onygenales	f__Arthrodermataceae	g__Trichophyton	s__Trichophyton_violaceum	3.00471e-05	0.000127927	4.41618e-05	3.35153e-05	0	0	0	0	0.000215405	0.000203512	0.000494785	0.000353533
k__Fungi	p__Ascomycota	c__Eurotiomycetes	o__Onygenales	f__Ascosphaeraceae			0.000730029	0.00163905	0.00180652	0.000331296	8.7222e-06	3.47879e-05	0.000185076	2.16252e-05	0.00902823	0.00674293	0.00765444	0.0113385
k__Fungi	p__Ascomycota	c__Eurotiomycetes	o__Onygenales	f__Ascosphaeraceae	g__Ascosphaera		0.000730029	0.00163905	0.00180652	0.000331296	8.7222e-06	3.47879e-05	0.000185076	2.16252e-05	0.00902823	0.00674293	0.00765444	0.0113385
k__Fungi	p__Ascomycota	c__Eurotiomycetes	o__Onygenales	f__Ascosphaeraceae	g__Ascosphaera	s__Ascosphaera_apis	0.000730029	0.00163905	0.00180652	0.000331296	8.7222e-06	3.47879e-05	0.000185076	2.16252e-05	0.00902823	0.00674293	0.00765444	0.0113385
k__Fungi	p__Ascomycota	c__Eurotiomycetes	o__Onygenales	f__Onygenaceae			0.00045983	0.00042254	0.000586017	0.000500374	0.000122677	0.000230163	0.000342497	0.000222333	0.00212923	0.000430663	0.00103375	0.00113898
k__Fungi	p__Ascomycota	c__Eurotiomycetes	o__Onygenales	f__Onygenaceae	g__Uncinocarpus		0.00045983	0.00042254	0.000586017	0.000500374	0.000122677	0.000230163	0.000342497	0.000222333	0.00212923	0.000430663	0.00103375	0.00113898
k__Fungi	p__Ascomycota	c__Eurotiomycetes	o__Onygenales	f__Onygenaceae	g__Uncinocarpus	s__Uncinocarpus_reesii	0.00045983	0.00042254	0.000586017	0.000500374	0.000122677	0.000230163	0.000342497	0.000222333	0.00212923	0.000430663	0.00103375	0.00113898
k__Fungi	p__Ascomycota	c__Eurotiomycetes	o__Onygenales	f__Onygenales_noname			0.000814443	0.00383807	0.00267535	0.00124809	0.000608959	0.000565815	0.000168547	0.000150307	0.0142928	0.0128413	0.0146956	0.0140573
k__Fungi	p__Ascomycota	c__Eurotiomycetes	o__Onygenales	f__Onygenales_noname	g__Coccidioides		0.000522691	0.00214186	0.00120617	0.000540838	8.73095e-05	0.000558589	5.58066e-05	4.14494e-05	0.00796238	0.00755038	0.00592297	0.00806153
k__Fungi	p__Ascomycota	c__Eurotiomycetes	o__Onygenales	f__Onygenales_noname	g__Coccidioides	s__Coccidioides_immitis	0.000407016	0.00146947	0.000855912	0.000332871	7.85241e-05	0.000461536	2.33273e-05	2.10007e-05	0.00579721	0.00549849	0.00412601	0.00606666
k__Fungi	p__Ascomycota	c__Eurotiomycetes	o__Onygenales	f__Onygenales_noname	g__Coccidioides	s__Coccidioides_posadasii	0.000115676	0.000672392	0.000350259	0.000207966	8.78541e-06	9.70531e-05	3.24793e-05	2.04487e-05	0.00216517	0.00205189	0.00179697	0.00199487
k__Fungi	p__Ascomycota	c__Eurotiomycetes	o__Onygenales	f__Onygenales_noname	g__Paracoccidioides		0.000291751	0.00169621	0.00146918	0.000707256	0.00052165	7.22597e-06	0.000112741	0.000108857	0.00633039	0.00529095	0.00877261	0.00599576
k__Fungi	p__Ascomycota	c__Eurotiomycetes	o__Onygenales	f__Onygenales_noname	g__Paracoccidioides	s__Paracoccidioides_brasiliensis	0.000137996	0.000471276	0.000300953	0.000329511	0.00052165	7.22597e-06	0.000105837	0.000108857	0.00111618	0.00100029	0.00226459	0.0013792
k__Fungi	p__Ascomycota	c__Eurotiomycetes	o__Onygenales	f__Onygenales_noname	g__Paracoccidioides	s__Paracoccidioides_lutzii	0.000153755	0.00122493	0.00116822	0.000377745	0	0	6.90416e-06	0	0.0052142	0.00429066	0.00650802	0.00461656
k__Fungi	p__Ascomycota	c__Eurotiomycetes	o__Phaeomoniellales				0.00020328	0.000703423	0.000660521	0.000238599	3.78871e-05	8.07736e-05	4.46312e-05	2.05979e-05	0.00261542	0.0029617	0.00295167	0.00347866
k__Fungi	p__Ascomycota	c__Eurotiomycetes	o__Phaeomoniellales	f__Phaeomoniellales_noname			0.00020328	0.000703423	0.000660521	0.000238599	3.78871e-05	8.07736e-05	4.46312e-05	2.05979e-05	0.00261542	0.0029617	0.00295167	0.00347866
k__Fungi	p__Ascomycota	c__Eurotiomycetes	o__Phaeomoniellales	f__Phaeomoniellales_noname	g__Phaeomoniella		0.00020328	0.000703423	0.000660521	0.000238599	3.78871e-05	8.07736e-05	4.46312e-05	2.05979e-05	0.00261542	0.0029617	0.00295167	0.00347866
k__Fungi	p__Ascomycota	c__Eurotiomycetes	o__Phaeomoniellales	f__Phaeomoniellales_noname	g__Phaeomoniella	s__Phaeomoniella_chlamydospora	0.00020328	0.000703423	0.000660521	0.000238599	3.78871e-05	8.07736e-05	4.46312e-05	2.05979e-05	0.00261542	0.0029617	0.00295167	0.00347866
k__Fungi	p__Ascomycota	c__Eurotiomycetes	o__Verrucariales				0.000678028	0.00188217	0.00176335	0.000766764	6.15344e-05	0.000917034	0.000574402	0.000252077	0.00875302	0.00640474	0.00772998	0.00847841
k__Fungi	p__Ascomycota	c__Eurotiomycetes	o__Verrucariales	f__Verrucariaceae			0.000678028	0.00188217	0.00176335	0.000766764	6.15344e-05	0.000917034	0.000574402	0.000252077	0.00875302	0.00640474	0.00772998	0.00847841
k__Fungi	p__Ascomycota	c__Eurotiomycetes	o__Verrucariales	f__Verrucariaceae	g__Endocarpon		0.000678028	0.00188217	0.00176335	0.000766764	6.15344e-05	0.000917034	0.000574402	0.000252077	0.00875302	0.00640474	0.00772998	0.00847841
k__Fungi	p__Ascomycota	c__Eurotiomycetes	o__Verrucariales	f__Verrucariaceae	g__Endocarpon	s__Endocarpon_pusillum	0.000678028	0.00188217	0.00176335	0.000766764	6.15344e-05	0.000917034	0.000574402	0.000252077	0.00875302	0.00640474	0.00772998	0.00847841
k__Fungi	p__Ascomycota	c__Lecanoromycetes					0	0	0	0	0	0.00206609	4.50738e-06	7.31067e-06	6.53792e-06	6.62897e-06	1.16129e-05	9.15933e-06
k__Fungi	p__Ascomycota	c__Lecanoromycetes	o__Peltigerales				0	0	0	0	0	0.00206609	4.50738e-06	7.31067e-06	6.53792e-06	6.62897e-06	1.16129e-05	9.15933e-06
k__Fungi	p__Ascomycota	c__Lecanoromycetes	o__Peltigerales	f__Peltigeraceae			0	0	0	0	0	0.00206609	4.50738e-06	7.31067e-06	6.53792e-06	6.62897e-06	1.16129e-05	9.15933e-06
k__Fungi	p__Ascomycota	c__Lecanoromycetes	o__Peltigerales	f__Peltigeraceae	g__Peltigera		0	0	0	0	0	0.00206609	4.50738e-06	7.31067e-06	6.53792e-06	6.62897e-06	1.16129e-05	9.15933e-06
k__Fungi	p__Ascomycota	c__Lecanoromycetes	o__Peltigerales	f__Peltigeraceae	g__Peltigera	s__Peltigera_membranacea	0	0	0	0	0	0.00206609	4.50738e-06	7.31067e-06	6.53792e-06	6.62897e-06	1.16129e-05	9.15933e-06
k__Fungi	p__Ascomycota	c__Leotiomycetes					0.0209186	0.0240813	0.0165114	0.00957516	0.0208823	0.0132882	0.00922137	0.0108188	0.0728786	0.0643691	0.0677836	0.0814969
k__Fungi	p__Ascomycota	c__Leotiomycetes	o__Erysiphales				0.00154263	0.00451952	0.00309603	0.00135019	0.00011252	0.000291886	0.000264503	0.000110064	0.0148053	0.0110645	0.0123868	0.0156974
k__Fungi	p__Ascomycota	c__Leotiomycetes	o__Erysiphales	f__Erysiphaceae			0.00154263	0.00451952	0.00309603	0.00135019	0.00011252	0.000291886	0.000264503	0.000110064	0.0148053	0.0110645	0.0123868	0.0156974
k__Fungi	p__Ascomycota	c__Leotiomycetes	o__Erysiphales	f__Erysiphaceae	g__Blumeria		0.000770592	0.00281851	0.00180762	0.000921092	8.71403e-05	5.14831e-06	4.90737e-05	5.04187e-05	0.00724191	0.0055629	0.00591223	0.00717243
k__Fungi	p__Ascomycota	c__Leotiomycetes	o__Erysiphales	f__Erysiphaceae	g__Blumeria	s__Blumeria_graminis	0.000770592	0.00281851	0.00180762	0.000921092	8.71403e-05	5.14831e-06	4.90737e-05	5.04187e-05	0.00724191	0.0055629	0.00591223	0.00717243
k__Fungi	p__Ascomycota	c__Leotiomycetes	o__Erysiphales	f__Erysiphaceae	g__Erysiphe		0.000772037	0.00170102	0.0012884	0.0004291	2.538e-05	0.000286737	0.000215429	5.96453e-05	0.00756339	0.00550157	0.0064746	0.00852493
k__Fungi	p__Ascomycota	c__Leotiomycetes	o__Erysiphales	f__Erysiphaceae	g__Erysiphe	s__Erysiphe_necator	0.000772037	0.00170102	0.0012884	0.0004291	2.538e-05	0.000286737	0.000215429	5.96453e-05	0.00756339	0.00550157	0.0064746	0.00852493
k__Fungi	p__Ascomycota	c__Leotiomycetes	o__Helotiales				0.00239292	0.00713293	0.00538112	0.00187079	0.000759847	0.00157292	0.000482393	0.000428282	0.0278153	0.0209945	0.0252537	0.033945
k__Fungi	p__Ascomycota	c__Leotiomycetes	o__Helotiales	f__Dermateaceae			0.000376061	0.000539507	0.000543763	0.000121739	0	3.85309e-06	3.49094e-05	0	0.00381972	0.00205433	0.00218547	0.00446379
k__Fungi	p__Ascomycota	c__Leotiomycetes	o__Helotiales	f__Dermateaceae	g__Marssonina		0.000376061	0.000539507	0.000543763	0.000121739	0	3.85309e-06	3.49094e-05	0	0.00381972	0.00205433	0.00218547	0.00446379
k__Fungi	p__Ascomycota	c__Leotiomycetes	o__Helotiales	f__Dermateaceae	g__Marssonina	s__Marssonina_brunnea	0.000376061	0.000539507	0.000543763	0.000121739	0	3.85309e-06	3.49094e-05	0	0.00381972	0.00205433	0.00218547	0.00446379
k__Fungi	p__Ascomycota	c__Leotiomycetes	o__Helotiales	f__Helotiaceae			0.000787553	0.00226272	0.0015863	0.000756088	4.06115e-06	0.00123905	3.21859e-05	2.56749e-05	0.00897163	0.00617167	0.00835283	0.00925449
k__Fungi	p__Ascomycota	c__Leotiomycetes	o__Helotiales	f__Helotiaceae	g__Cairneyella		0	0	2.41245e-06	0	0	0.00105031	0	0	0	0	6.03716e-06	0
k__Fungi	p__Ascomycota	c__Leotiomycetes	o__Helotiales	f__Helotiaceae	g__Cairneyella	s__Cairneyella_variabilis	0	0	2.41245e-06	0	0	0.00105031	0	0	0	0	6.03716e-06	0
k__Fungi	p__Ascomycota	c__Leotiomycetes	o__Helotiales	f__Helotiaceae	g__Glarea		0.000787553	0.00226272	0.00158388	0.000756088	4.06115e-06	0.000188735	3.21859e-05	2.56749e-05	0.00897163	0.00617167	0.0083468	0.00925449
k__Fungi	p__Ascomycota	c__Leotiomycetes	o__Helotiales	f__Helotiaceae	g__Glarea	s__Glarea_lozoyensis	0.000787553	0.00226272	0.00158388	0.000756088	4.06115e-06	0.000188735	3.21859e-05	2.56749e-05	0.00897163	0.00617167	0.0083468	0.00925449
k__Fungi	p__Ascomycota	c__Leotiomycetes	o__Helotiales	f__Helotiales_noname			0.00030689	0.00178061	0.00111529	0.000345298	0.000122236	0.000320678	0.000214796	0.00019599	0.0044529	0.00526257	0.00494606	0.00698538
k__Fungi	p__Ascomycota	c__Leotiomycetes	o__Helotiales	f__Helotiales_noname	g__Phialocephala		0.00030689	0.00178061	0.00111529	0.000345298	0.000122236	0.000320678	0.000214796	0.00019599	0.0044529	0.00526257	0.00494606	0.00698538
k__Fungi	p__Ascomycota	c__Leotiomycetes	o__Helotiales	f__Helotiales_noname	g__Phialocephala	s__Phialocephala_scopiformis	0.00030689	0.00178061	0.00111529	0.000345298	0.000122236	0.000320678	0.000214796	0.00019599	0.0044529	0.00526257	0.00494606	0.00698538
k__Fungi	p__Ascomycota	c__Leotiomycetes	o__Helotiales	f__Sclerotiniaceae			0.000922416	0.00255008	0.00213577	0.000647664	0.00063355	9.3444e-06	0.000200502	0.000206618	0.0105711	0.00750594	0.00976936	0.0132413
k__Fungi	p__Ascomycota	c__Leotiomycetes	o__Helotiales	f__Sclerotiniaceae	g__Botrytis		0.000232414	0.000593019	0.00059308	0.000372423	0.000613343	9.3444e-06	0.000151737	0.000137288	0.00282803	0.00204065	0.0029323	0.00323092
k__Fungi	p__Ascomycota	c__Leotiomycetes	o__Helotiales	f__Sclerotiniaceae	g__Botrytis	s__Botrytis_cinerea	0.000232414	0.000593019	0.00059308	0.000372423	0.000613343	9.3444e-06	0.000151737	0.000137288	0.00282803	0.00204065	0.0029323	0.00323092
k__Fungi	p__Ascomycota	c__Leotiomycetes	o__Helotiales	f__Sclerotiniaceae	g__Sclerotinia		0.000690002	0.00195707	0.00154269	0.00027524	2.02064e-05	0	4.87644e-05	6.93294e-05	0.00774307	0.00546529	0.00683705	0.0100104
k__Fungi	p__Ascomycota	c__Leotiomycetes	o__Helotiales	f__Sclerotiniaceae	g__Sclerotinia	s__Sclerotinia_borealis	0.000186105	0.000480059	0.000384239	7.79425e-05	0	0	2.326e-06	3.77262e-06	0.0018566	0.00112702	0.0019485	0.00196716
k__Fungi	p__Ascomycota	c__Leotiomycetes	o__Helotiales	f__Sclerotiniaceae	g__Sclerotinia	s__Sclerotinia_sclerotiorum	0.000503897	0.00147701	0.00115845	0.000197298	2.02064e-05	0	4.64384e-05	6.55567e-05	0.00588647	0.00433826	0.00488856	0.00804321
k__Fungi	p__Ascomycota	c__Leotiomycetes	o__Leotiomycetes_noname				0.016983	0.0124289	0.00803424	0.00635418	0.02001	0.0114234	0.00847448	0.0102804	0.030258	0.0323101	0.0301431	0.0318546
k__Fungi	p__Ascomycota	c__Leotiomycetes	o__Leotiomycetes_noname	f__Myxotrichaceae			0.000395526	0.00119134	0.000957079	0.000500982	6.81532e-05	0.00125341	0.000796326	0.000265541	0.00399994	0.003335	0.00407823	0.00366727
k__Fungi	p__Ascomycota	c__Leotiomycetes	o__Leotiomycetes_noname	f__Myxotrichaceae	g__Oidiodendron		0.000395526	0.00119134	0.000957079	0.000500982	6.81532e-05	0.00125341	0.000796326	0.000265541	0.00399994	0.003335	0.00407823	0.00366727
k__Fungi	p__Ascomycota	c__Leotiomycetes	o__Leotiomycetes_noname	f__Myxotrichaceae	g__Oidiodendron	s__Oidiodendron_maius	0.000395526	0.00119134	0.000957079	0.000500982	6.81532e-05	0.00125341	0.000796326	0.000265541	0.00399994	0.003335	0.00407823	0.00366727
k__Fungi	p__Ascomycota	c__Leotiomycetes	o__Leotiomycetes_noname	f__Pseudeurotiaceae			0.0165875	0.0112376	0.00707716	0.00585319	0.0199418	0.01017	0.00767815	0.0100149	0.026258	0.0289751	0.0260649	0.0281873
k__Fungi	p__Ascomycota	c__Leotiomycetes	o__Leotiomycetes_noname	f__Pseudeurotiaceae	g__Pseudogymnoascus		0.0165875	0.0112376	0.00707716	0.00585319	0.0199418	0.01017	0.00767815	0.0100149	0.026258	0.0289751	0.0260649	0.0281873
k__Fungi	p__Ascomycota	c__Leotiomycetes	o__Leotiomycetes_noname	f__Pseudeurotiaceae	g__Pseudogymnoascus	s__Pseudogymnoascus_destructans	0.000331624	0.000541141	0.000588474	0.000231436	0.000188287	0.000144377	0.000520459	0.000218247	0.00338854	0.00401546	0.00308758	0.00278395
k__Fungi	p__Ascomycota	c__Leotiomycetes	o__Leotiomycetes_noname	f__Pseudeurotiaceae	g__Pseudogymnoascus	s__Pseudogymnoascus_sp._VKM_F-103	6.68437e-05	0.000503607	0.000390524	0.00101105	0.000229002	0.00338153	0.00315297	0.00293109	0.000531226	0.000550264	0.000677174	0.000565992
k__Fungi	p__Ascomycota	c__Leotiomycetes	o__Leotiomycetes_noname	f__Pseudeurotiaceae	g__Pseudogymnoascus	s__Pseudogymnoascus_sp._VKM_F-3557	0.000771913	0.000690162	0.00047652	0.000473656	0.000398626	0.000243515	0.000446018	0.000375595	0.00258884	0.00157742	0.00156245	0.00223218
k__Fungi	p__Ascomycota	c__Leotiomycetes	o__Leotiomycetes_noname	f__Pseudeurotiaceae	g__Pseudogymnoascus	s__Pseudogymnoascus_sp._VKM_F-3775	2.14038e-05	0.000118565	0.000178724	1.18697e-05	0	0	2.62025e-06	0	0.00072093	0.000748142	0.000720828	0.00107095
k__Fungi	p__Ascomycota	c__Leotiomycetes	o__Leotiomycetes_noname	f__Pseudeurotiaceae	g__Pseudogymnoascus	s__Pseudogymnoascus_sp._VKM_F-3808	0.000235635	0.00072804	0.000657304	0.00027639	0	0.000591318	2.16526e-05	1.44273e-05	0.00308205	0.00248811	0.0026884	0.00275531
k__Fungi	p__Ascomycota	c__Leotiomycetes	o__Leotiomycetes_noname	f__Pseudeurotiaceae	g__Pseudogymnoascus	s__Pseudogymnoascus_sp._VKM_F-4246	0.000180682	0.000222679	0.000456693	0.00017649	0.00105266	0.000939486	0.000526374	0.000440362	0.00137076	0.000797696	0.00144933	0.00140272
k__Fungi	p__Ascomycota	c__Leotiomycetes	o__Leotiomycetes_noname	f__Pseudeurotiaceae	g__Pseudogymnoascus	s__Pseudogymnoascus_sp._VKM_F-4281_(FW-2241)	0.000115681	0.000326495	0.000339032	7.95279e-05	0.000398097	0	3.23896e-05	2.0831e-05	0.00199258	0.00180754	0.00157945	0.00199774
k__Fungi	p__Ascomycota	c__Leotiomycetes	o__Leotiomycetes_noname	f__Pseudeurotiaceae	g__Pseudogymnoascus	s__Pseudogymnoascus_sp._VKM_F-4513_(FW-928)	0.00625265	0.00101156	0.000826105	0.000758798	0.0107215	0.000876561	0.00110349	0.00191543	0.00120197	0.00168617	0.00158003	0.0017299
k__Fungi	p__Ascomycota	c__Leotiomycetes	o__Leotiomycetes_noname	f__Pseudeurotiaceae	g__Pseudogymnoascus	s__Pseudogymnoascus_sp._VKM_F-4514_(FW-929)	5.66731e-05	0.000150276	0.000158789	0.000433446	4.73588e-06	9.58798e-05	0.000401688	0.000498911	0.000232841	0.000398416	0.00029172	0.000448854
k__Fungi	p__Ascomycota	c__Leotiomycetes	o__Leotiomycetes_noname	f__Pseudeurotiaceae	g__Pseudogymnoascus	s__Pseudogymnoascus_sp._VKM_F-4515_(FW-2607)	9.86127e-05	0.000228859	0.000234436	8.52136e-05	8.12773e-05	1.01379e-05	6.23615e-05	0.000118237	0.00116921	0.000770836	0.00137409	0.00196141
k__Fungi	p__Ascomycota	c__Leotiomycetes	o__Leotiomycetes_noname	f__Pseudeurotiaceae	g__Pseudogymnoascus	s__Pseudogymnoascus_sp._VKM_F-4516_(FW-969)	0.00102812	0.0044078	0.00169756	0.00118826	3.29464e-05	0.000458095	0.000263227	0.000259626	0.00536009	0.00721749	0.00520537	0.00633164
k__Fungi	p__Ascomycota	c__Leotiomycetes	o__Leotiomycetes_noname	f__Pseudeurotiaceae	g__Pseudogymnoascus	s__Pseudogymnoascus_sp._VKM_F-4517_(FW-2822)	0.00684309	0.0010294	0.000602217	0.000758857	0.00607724	0.000732917	0.000672647	0.00239289	0.00156378	0.00307327	0.00223502	0.00180073
k__Fungi	p__Ascomycota	c__Leotiomycetes	o__Leotiomycetes_noname	f__Pseudeurotiaceae	g__Pseudogymnoascus	s__Pseudogymnoascus_sp._VKM_F-4518_(FW-2643)	0.000319241	0.000602952	0.000119864	0.000284317	0.000385658	0.000287881	0.000229656	0.000624388	0.000793209	0.00205739	0.000850479	0.000743605
k__Fungi	p__Ascomycota	c__Leotiomycetes	o__Leotiomycetes_noname	f__Pseudeurotiaceae	g__Pseudogymnoascus	s__Pseudogymnoascus_sp._VKM_F-4519_(FW-2642)	0.000210256	0.000147765	0.000153977	8.02905e-05	0.000261532	1.50086e-05	6.97012e-05	0.000189142	0.0016923	0.000408946	0.000939216	0.00138222
k__Fungi	p__Ascomycota	c__Leotiomycetes	o__Leotiomycetes_noname	f__Pseudeurotiaceae	g__Pseudogymnoascus	s__Pseudogymnoascus_sp._VKM_F-4520_(FW-2644)	5.50527e-05	0.000528258	0.000196942	3.59228e-06	0.000110217	0.00239326	0.000172898	1.5721e-05	0.000569693	0.001378	0.00182372	0.000980106
k__Fungi	p__Ascomycota	c__Orbiliomycetes					0.00345247	0.00909309	0.0071718	0.00289143	0.000962059	0.000971075	0.00102294	0.00164765	0.0364145	0.0305373	0.0308064	0.0401736
k__Fungi	p__Ascomycota	c__Orbiliomycetes	o__Orbiliales				0.00345247	0.00909309	0.0071718	0.00289143	0.000962059	0.000971075	0.00102294	0.00164765	0.0364145	0.0305373	0.0308064	0.0401736
k__Fungi	p__Ascomycota	c__Orbiliomycetes	o__Orbiliales	f__Orbiliaceae			0.00345247	0.00909309	0.0071718	0.00289143	0.000962059	0.000971075	0.00102294	0.00164765	0.0364145	0.0305373	0.0308064	0.0401736
k__Fungi	p__Ascomycota	c__Orbiliomycetes	o__Orbiliales	f__Orbiliaceae	g__Dactylellina		0.00127962	0.00209364	0.00177976	0.000924052	0.000476953	0.000543796	0.000669519	0.000886301	0.00773322	0.00688131	0.00776942	0.00836974
k__Fungi	p__Ascomycota	c__Orbiliomycetes	o__Orbiliales	f__Orbiliaceae	g__Dactylellina	s__Dactylellina_haptotyla	0.00127962	0.00209364	0.00177976	0.000924052	0.000476953	0.000543796	0.000669519	0.000886301	0.00773322	0.00688131	0.00776942	0.00836974
k__Fungi	p__Ascomycota	c__Orbiliomycetes	o__Orbiliales	f__Orbiliaceae	g__Drechslerella		0.000566256	0.00182696	0.00141952	0.000310771	0	1.48656e-05	8.45356e-05	0.000368146	0.00689956	0.0071864	0.00599084	0.0082254
k__Fungi	p__Ascomycota	c__Orbiliomycetes	o__Orbiliales	f__Orbiliaceae	g__Drechslerella	s__Drechslerella_stenobrocha	0.000566256	0.00182696	0.00141952	0.000310771	0	1.48656e-05	8.45356e-05	0.000368146	0.00689956	0.0071864	0.00599084	0.0082254
k__Fungi	p__Ascomycota	c__Orbiliomycetes	o__Orbiliales	f__Orbiliaceae	g__Orbilia		0.0016066	0.00517248	0.00397252	0.0016566	0.000485106	0.000412413	0.000268885	0.000393201	0.0217817	0.0164696	0.0170461	0.0235785
k__Fungi	p__Ascomycota	c__Orbiliomycetes	o__Orbiliales	f__Orbiliaceae	g__Orbilia	s__Arthrobotrys_oligospora	0.0016066	0.00517248	0.00397252	0.0016566	0.000485106	0.000412413	0.000268885	0.000393201	0.0217817	0.0164696	0.0170461	0.0235785
k__Fungi	p__Ascomycota	c__Pezizomycetes					0.00258515	0.00832981	0.00584769	0.0021286	1.8993e-05	0.000389244	0.000263545	0.000248948	0.0359204	0.0282836	0.0271917	0.0369006
k__Fungi	p__Ascomycota	c__Pezizomycetes	o__Pezizales				0.00258515	0.00832981	0.00584769	0.0021286	1.8993e-05	0.000389244	0.000263545	0.000248948	0.0359204	0.0282836	0.0271917	0.0369006
k__Fungi	p__Ascomycota	c__Pezizomycetes	o__Pezizales	f__Pyronemataceae			0.0014364	0.00476461	0.0027668	0.00116343	1.8993e-05	0.000335656	7.51032e-05	7.80112e-05	0.0188567	0.0153391	0.0140161	0.0175881
k__Fungi	p__Ascomycota	c__Pezizomycetes	o__Pezizales	f__Pyronemataceae	g__Pyronema		0.0014364	0.00476461	0.0027668	0.00116343	1.8993e-05	0.000335656	7.51032e-05	7.80112e-05	0.0188567	0.0153391	0.0140161	0.0175881
k__Fungi	p__Ascomycota	c__Pezizomycetes	o__Pezizales	f__Pyronemataceae	g__Pyronema	s__Pyronema_omphalodes	0.0014364	0.00476461	0.0027668	0.00116343	1.8993e-05	0.000335656	7.51032e-05	7.80112e-05	0.0188567	0.0153391	0.0140161	0.0175881
k__Fungi	p__Ascomycota	c__Pezizomycetes	o__Pezizales	f__Tuberaceae			0.00114874	0.0035652	0.00308089	0.000965166	0	5.35883e-05	0.000188441	0.000170937	0.0170637	0.0129445	0.0131756	0.0193125
k__Fungi	p__Ascomycota	c__Pezizomycetes	o__Pezizales	f__Tuberaceae	g__Tuber		0.00114874	0.0035652	0.00308089	0.000965166	0	5.35883e-05	0.000188441	0.000170937	0.0170637	0.0129445	0.0131756	0.0193125
k__Fungi	p__Ascomycota	c__Pezizomycetes	o__Pezizales	f__Tuberaceae	g__Tuber	s__Tuber_melanosporum	0.00114874	0.0035652	0.00308089	0.000965166	0	5.35883e-05	0.000188441	0.000170937	0.0170637	0.0129445	0.0131756	0.0193125
k__Fungi	p__Ascomycota	c__Pneumocystidomycetes					0.00876461	0.0243509	0.0215021	0.00632791	0.000126057	9.85391e-05	0.000715982	0.000589488	0.115336	0.0818189	0.0960967	0.131994
k__Fungi	p__Ascomycota	c__Pneumocystidomycetes	o__Pneumocystidales				0.00876461	0.0243509	0.0215021	0.00632791	0.000126057	9.85391e-05	0.000715982	0.000589488	0.115336	0.0818189	0.0960967	0.131994
k__Fungi	p__Ascomycota	c__Pneumocystidomycetes	o__Pneumocystidales	f__Pneumocystidaceae			0.00876461	0.0243509	0.0215021	0.00632791	0.000126057	9.85391e-05	0.000715982	0.000589488	0.115336	0.0818189	0.0960967	0.131994
k__Fungi	p__Ascomycota	c__Pneumocystidomycetes	o__Pneumocystidales	f__Pneumocystidaceae	g__Pneumocystis		0.00876461	0.0243509	0.0215021	0.00632791	0.000126057	9.85391e-05	0.000715982	0.000589488	0.115336	0.0818189	0.0960967	0.131994
k__Fungi	p__Ascomycota	c__Pneumocystidomycetes	o__Pneumocystidales	f__Pneumocystidaceae	g__Pneumocystis	s__Pneumocystis_carinii	0.00374637	0.00883887	0.00760062	0.00291793	5.40783e-05	1.32348e-05	0.000310159	0.000227824	0.0450461	0.0278093	0.0320148	0.0447006
k__Fungi	p__Ascomycota	c__Pneumocystidomycetes	o__Pneumocystidales	f__Pneumocystidaceae	g__Pneumocystis	s__Pneumocystis_jirovecii	0.0020201	0.00588174	0.00564273	0.00125981	6.18759e-05	4.08582e-06	0.000183559	0.000157744	0.0274214	0.0201841	0.0252152	0.0341879
k__Fungi	p__Ascomycota	c__Pneumocystidomycetes	o__Pneumocystidales	f__Pneumocystidaceae	g__Pneumocystis	s__Pneumocystis_murina	0.00299814	0.00963026	0.00825877	0.00215017	1.01032e-05	8.12185e-05	0.000222264	0.00020392	0.0428683	0.0338255	0.0388668	0.0531059
k__Fungi	p__Ascomycota	c__Saccharomycetes					0.0868691	0.210797	0.190005	0.0617891	0.0258973	0.0167109	0.027351	0.0316707	0.984765	0.717377	0.812473	1.11544
k__Fungi	p__Ascomycota	c__Saccharomycetes	o__Saccharomycetales				0.0868691	0.210797	0.190005	0.0617891	0.0258973	0.0167109	0.027351	0.0316707	0.984765	0.717377	0.812473	1.11544
k__Fungi	p__Ascomycota	c__Saccharomycetes	o__Saccharomycetales	f__Debaryomycetaceae			0.0152975	0.0410314	0.0376743	0.0120483	0.0128831	0.00359074	0.00827863	0.00667244	0.185088	0.140997	0.152001	0.217742
k__Fungi	p__Ascomycota	c__Saccharomycetes	o__Saccharomycetales	f__Debaryomycetaceae	g__Deba_Candida		0.00733269	0.0189768	0.0176407	0.00550143	0.000983215	0.0027721	0.00379667	0.00270738	0.0838981	0.0673594	0.0721575	0.0995009
k__Fungi	p__Ascomycota	c__Saccharomycetes	o__Saccharomycetales	f__Debaryomycetaceae	g__Deba_Candida	s__Candida_albicans	0.00179118	0.00562071	0.0050568	0.00130146	0.000182612	0.000287362	0.00138465	0.000734716	0.0211398	0.0181275	0.0180157	0.0276071
k__Fungi	p__Ascomycota	c__Saccharomycetes	o__Saccharomycetales	f__Debaryomycetaceae	g__Deba_Candida	s__Candida_dubliniensis	0.00149476	0.00243945	0.00278513	0.000863962	9.47402e-05	0.000589338	0.000497738	0.000491415	0.0136667	0.0102241	0.00976717	0.0138601
k__Fungi	p__Ascomycota	c__Saccharomycetes	o__Saccharomycetales	f__Debaryomycetaceae	g__Deba_Candida	s__Candida_maltosa	0.000949646	0.0022908	0.002409	0.00106168	0.000365859	0.00145187	0.00103161	0.000715633	0.00978132	0.00906903	0.0109365	0.0115592
k__Fungi	p__Ascomycota	c__Saccharomycetes	o__Saccharomycetales	f__Debaryomycetaceae	g__Deba_Candida	s__Candida_orthopsilosis	0.000433996	0.00121216	0.0010618	0.000285317	2.34655e-05	5.27089e-06	0.000154333	0.00012416	0.00474015	0.00375341	0.00535017	0.00647084
k__Fungi	p__Ascomycota	c__Saccharomycetes	o__Saccharomycetales	f__Debaryomycetaceae	g__Deba_Candida	s__Candida_parapsilosis	0.00122076	0.00319532	0.00278599	0.000800934	2.35262e-05	3.1782e-05	0.000261289	0.000154099	0.0157544	0.0119031	0.0125373	0.0175897
k__Fungi	p__Ascomycota	c__Saccharomycetes	o__Saccharomycetales	f__Debaryomycetaceae	g__Deba_Candida	s__Candida_tropicalis	0.00144235	0.00421833	0.00354194	0.00118808	0.000293012	0.000406481	0.000467038	0.000487357	0.0188157	0.0142823	0.0155506	0.0224139
k__Fungi	p__Ascomycota	c__Saccharomycetes	o__Saccharomycetales	f__Debaryomycetaceae	g__Debaryomyces		0.00138013	0.00430114	0.00393127	0.00118937	0.00969959	0.00018276	0.000123148	9.56281e-05	0.0199563	0.0164024	0.0181535	0.0257088
k__Fungi	p__Ascomycota	c__Saccharomycetes	o__Saccharomycetales	f__Debaryomycetaceae	g__Debaryomyces	s__Debaryomyces_fabryi	0.000357228	0.00164918	0.00144875	0.000275481	0.00961118	0.000159556	5.2952e-05	4.46286e-05	0.00589758	0.00682209	0.00717009	0.00959641
k__Fungi	p__Ascomycota	c__Saccharomycetes	o__Saccharomycetales	f__Debaryomycetaceae	g__Debaryomyces	s__Debaryomyces_hansenii	0.0010229	0.00265196	0.00248252	0.000913891	8.84032e-05	2.32042e-05	7.01962e-05	5.09996e-05	0.0140588	0.00958035	0.0109834	0.0161124
k__Fungi	p__Ascomycota	c__Saccharomycetes	o__Saccharomycetales	f__Debaryomycetaceae	g__Lodderomyces		0.00194587	0.00440473	0.00406692	0.00152817	0.00165915	0.000114156	0.000433632	0.000780355	0.0184449	0.0114481	0.0141289	0.0214476
k__Fungi	p__Ascomycota	c__Saccharomycetes	o__Saccharomycetales	f__Debaryomycetaceae	g__Lodderomyces	s__Lodderomyces_elongisporus	0.00194587	0.00440473	0.00406692	0.00152817	0.00165915	0.000114156	0.000433632	0.000780355	0.0184449	0.0114481	0.0141289	0.0214476
k__Fungi	p__Ascomycota	c__Saccharomycetes	o__Saccharomycetales	f__Debaryomycetaceae	g__Meyerozyma		0.00142541	0.00333475	0.00340966	0.000894143	0.000165388	8.75731e-05	0.000647748	0.000295811	0.0165537	0.0120151	0.0116089	0.0177291
k__Fungi	p__Ascomycota	c__Saccharomycetes	o__Saccharomycetales	f__Debaryomycetaceae	g__Meyerozyma	s__Meyerozyma_guilliermondii	0.00142541	0.00333475	0.00340966	0.000894143	0.000165388	8.75731e-05	0.000647748	0.000295811	0.0165537	0.0120151	0.0116089	0.0177291
k__Fungi	p__Ascomycota	c__Saccharomycetes	o__Saccharomycetales	f__Debaryomycetaceae	g__Millerozyma		0.00122302	0.00442978	0.00360982	0.00150237	0.000217989	0.000326155	0.00192629	0.00244568	0.0176048	0.0124626	0.0134687	0.0214301
k__Fungi	p__Ascomycota	c__Saccharomycetes	o__Saccharomycetales	f__Debaryomycetaceae	g__Millerozyma	s__Millerozyma_farinosa	0.00122302	0.00442978	0.00360982	0.00150237	0.000217989	0.000326155	0.00192629	0.00244568	0.0176048	0.0124626	0.0134687	0.0214301
k__Fungi	p__Ascomycota	c__Saccharomycetes	o__Saccharomycetales	f__Debaryomycetaceae	g__Scheffersomyces		0.000544483	0.00217642	0.00154719	0.000544861	0.000130007	3.56315e-05	0.0012343	0.000167418	0.0119465	0.00963148	0.00806805	0.0115687
k__Fungi	p__Ascomycota	c__Saccharomycetes	o__Saccharomycetales	f__Debaryomycetaceae	g__Scheffersomyces	s__Scheffersomyces_coipomoensis	0	0	0	0	0	0	0	0	0	3.28049e-05	0	2.26635e-05
k__Fungi	p__Ascomycota	c__Saccharomycetes	o__Saccharomycetales	f__Debaryomycetaceae	g__Scheffersomyces	s__Scheffersomyces_stipitis	0.000544483	0.00217642	0.00154719	0.000544861	0.000130007	3.56315e-05	0.0012343	0.000167418	0.0119465	0.00959868	0.00806805	0.011546
k__Fungi	p__Ascomycota	c__Saccharomycetes	o__Saccharomycetales	f__Debaryomycetaceae	g__Spathaspora		0.00062297	0.00138597	0.00138777	0.00040955	2.78044e-05	5.67722e-05	9.20042e-05	0.000103163	0.00843178	0.00490072	0.00564764	0.0080789
k__Fungi	p__Ascomycota	c__Saccharomycetes	o__Saccharomycetales	f__Debaryomycetaceae	g__Spathaspora	s__Spathaspora_passalidarum	0.00062297	0.00138597	0.00138777	0.00040955	2.78044e-05	5.67722e-05	9.20042e-05	0.000103163	0.00843178	0.00490072	0.00564764	0.0080789
k__Fungi	p__Ascomycota	c__Saccharomycetes	o__Saccharomycetales	f__Debaryomycetaceae	g__Yamadazyma		0.000822927	0.00202187	0.00208104	0.000478402	0	1.55938e-05	2.48455e-05	7.70001e-05	0.00825191	0.00677664	0.00876794	0.0122781
k__Fungi	p__Ascomycota	c__Saccharomycetes	o__Saccharomycetales	f__Debaryomycetaceae	g__Yamadazyma	s__Candida_tenuis	0.000822927	0.00202187	0.00208104	0.000478402	0	1.55938e-05	2.48455e-05	7.70001e-05	0.00825191	0.00677664	0.00876794	0.0122781
k__Fungi	p__Ascomycota	c__Saccharomycetes	o__Saccharomycetales	f__Dipodascaceae			0.00409227	0.0108693	0.00917244	0.00353676	7.87935e-05	0.000270499	0.000429299	0.000383128	0.0485518	0.0330733	0.0410219	0.0526179
k__Fungi	p__Ascomycota	c__Saccharomycetes	o__Saccharomycetales	f__Dipodascaceae	g__Geotrichum		0.00256335	0.00691959	0.00588144	0.00227572	6.27354e-05	0.00012641	0.000216217	0.000215825	0.0311737	0.0199138	0.0253982	0.0326485
k__Fungi	p__Ascomycota	c__Saccharomycetes	o__Saccharomycetales	f__Dipodascaceae	g__Geotrichum	s__Geotrichum_candidum	0.00256335	0.00691959	0.00588144	0.00227572	6.27354e-05	0.00012641	0.000216217	0.000215825	0.0311737	0.0199138	0.0253982	0.0326485
k__Fungi	p__Ascomycota	c__Saccharomycetes	o__Saccharomycetales	f__Dipodascaceae	g__Magnusiomyces		7.3028e-06	4.47355e-05	2.26382e-05	1.2224e-05	0	0	0	0	0.000185386	2.42539e-05	7.0815e-05	0.000209449
k__Fungi	p__Ascomycota	c__Saccharomycetes	o__Saccharomycetales	f__Dipodascaceae	g__Magnusiomyces	s__Magnusiomyces_tetrasperma	7.3028e-06	4.47355e-05	2.26382e-05	1.2224e-05	0	0	0	0	0.000185386	2.42539e-05	7.0815e-05	0.000209449
k__Fungi	p__Ascomycota	c__Saccharomycetes	o__Saccharomycetales	f__Dipodascaceae	g__Yarrowia		0.00152162	0.00390501	0.00326836	0.00124882	1.60581e-05	0.000144089	0.000213081	0.000167303	0.0171927	0.0131353	0.0155528	0.01976
k__Fungi	p__Ascomycota	c__Saccharomycetes	o__Saccharomycetales	f__Dipodascaceae	g__Yarrowia	s__Yarrowia_lipolytica	0.00152162	0.00390501	0.00326836	0.00124882	1.60581e-05	0.000144089	0.000213081	0.000167303	0.0171927	0.0131353	0.0155528	0.01976
k__Fungi	p__Ascomycota	c__Saccharomycetes	o__Saccharomycetales	f__Metschnikowiaceae			0.00266251	0.00692848	0.00628529	0.00240018	0.00102331	0.000708055	0.00312693	0.00197124	0.0338442	0.0218246	0.0246618	0.0334561
k__Fungi	p__Ascomycota	c__Saccharomycetes	o__Saccharomycetales	f__Metschnikowiaceae	g__Clavispora		0.00266251	0.00692848	0.00628529	0.00240018	0.00102331	0.000708055	0.00312693	0.00197124	0.0338442	0.0218246	0.0246618	0.0334561
k__Fungi	p__Ascomycota	c__Saccharomycetes	o__Saccharomycetales	f__Metschnikowiaceae	g__Clavispora	s__Candida_auris	0.00134177	0.0025915	0.00266197	0.00106946	0.000528856	0.000100114	0.000592103	7.84384e-05	0.0155035	0.00949186	0.0120488	0.0150116
k__Fungi	p__Ascomycota	c__Saccharomycetes	o__Saccharomycetales	f__Metschnikowiaceae	g__Clavispora	s__Clavispora_lusitaniae	0.00132074	0.00433698	0.00362332	0.00133072	0.000494457	0.000607941	0.00253483	0.0018928	0.0183406	0.0123327	0.012613	0.0184445
k__Fungi	p__Ascomycota	c__Saccharomycetes	o__Saccharomycetales	f__Phaffomycetaceae			0.00798592	0.0217613	0.0194414	0.00621701	0.000336333	0.00176382	0.00142597	0.00134313	0.105662	0.0765329	0.0804741	0.115788
k__Fungi	p__Ascomycota	c__Saccharomycetes	o__Saccharomycetales	f__Phaffomycetaceae	g__Barnettozyma		0	6.27189e-05	2.77713e-05	0	0	0	2.89011e-06	9.37514e-06	0.000167683	3.82542e-05	0.00010921	0.000176188
k__Fungi	p__Ascomycota	c__Saccharomycetes	o__Saccharomycetales	f__Phaffomycetaceae	g__Barnettozyma	s__Candida_norvegica	0	6.27189e-05	2.77713e-05	0	0	0	2.89011e-06	9.37514e-06	0.000167683	3.82542e-05	0.00010921	0.000176188
k__Fungi	p__Ascomycota	c__Saccharomycetes	o__Saccharomycetales	f__Phaffomycetaceae	g__Cyberlindnera		0.00371117	0.00962828	0.00858302	0.00325732	0.00032045	0.00114692	0.000818738	0.000767961	0.052525	0.0397503	0.0374907	0.0537396
k__Fungi	p__Ascomycota	c__Saccharomycetes	o__Saccharomycetales	f__Phaffomycetaceae	g__Cyberlindnera	s__Cyberlindnera_fabianii	0.00130339	0.00390744	0.00339072	0.000776343	0	3.1187e-05	0.000204272	8.89405e-05	0.0188834	0.0120289	0.015788	0.0214698
k__Fungi	p__Ascomycota	c__Saccharomycetes	o__Saccharomycetales	f__Phaffomycetaceae	g__Cyberlindnera	s__Cyberlindnera_jadinii	0.00240778	0.00572084	0.0051923	0.00248097	0.00032045	0.00111573	0.000614467	0.000679021	0.0336416	0.0277214	0.0217028	0.0322698
k__Fungi	p__Ascomycota	c__Saccharomycetes	o__Saccharomycetales	f__Phaffomycetaceae	g__Komagataella		0.00198628	0.00650156	0.00442499	0.00170492	1.58831e-05	0.000340304	0.000435282	0.000420462	0.0235879	0.0176473	0.018654	0.025849
k__Fungi	p__Ascomycota	c__Saccharomycetes	o__Saccharomycetales	f__Phaffomycetaceae	g__Komagataella	s__Komagataella_phaffii	0.00198628	0.00650156	0.00442499	0.00170492	1.58831e-05	0.000340304	0.000435282	0.000420462	0.0235879	0.0176473	0.018654	0.025849
k__Fungi	p__Ascomycota	c__Saccharomycetes	o__Saccharomycetales	f__Phaffomycetaceae	g__Wickerhamomyces		0.00228847	0.00556873	0.00640563	0.00125477	0	0.000276598	0.000169057	0.000145328	0.0293819	0.0190971	0.0242202	0.0360231
k__Fungi	p__Ascomycota	c__Saccharomycetes	o__Saccharomycetales	f__Phaffomycetaceae	g__Wickerhamomyces	s__Wickerhamomyces_ciferrii	0.00228847	0.00556873	0.00640563	0.00125477	0	0.000276598	0.000169057	0.000145328	0.0293819	0.0190971	0.0242202	0.0360231
k__Fungi	p__Ascomycota	c__Saccharomycetes	o__Saccharomycetales	f__Pichiaceae			0.00851677	0.0190024	0.0176543	0.00576193	0.00166554	0.00343444	0.003156	0.00876217	0.093383	0.061069	0.0704229	0.0960946
k__Fungi	p__Ascomycota	c__Saccharomycetes	o__Saccharomycetales	f__Pichiaceae	g__Brettanomyces		0.00122671	0.00334793	0.00379192	0.000986484	3.28115e-06	6.61726e-06	6.32999e-05	2.68549e-05	0.015871	0.0130598	0.0152682	0.0185105
k__Fungi	p__Ascomycota	c__Saccharomycetes	o__Saccharomycetales	f__Pichiaceae	g__Brettanomyces	s__Brettanomyces_bruxellensis	0.00122671	0.00334793	0.00379192	0.000986484	3.28115e-06	6.61726e-06	6.32999e-05	2.68549e-05	0.015871	0.0130598	0.0152682	0.0185105
k__Fungi	p__Ascomycota	c__Saccharomycetes	o__Saccharomycetales	f__Pichiaceae	g__Ogataea		0.00210199	0.00635803	0.00475551	0.00134073	3.22948e-05	0.000202145	0.000366868	0.000141637	0.0271202	0.0192473	0.02072	0.0306032
k__Fungi	p__Ascomycota	c__Saccharomycetes	o__Saccharomycetales	f__Pichiaceae	g__Ogataea	s__Candida_boidinii	4.1442e-05	2.30787e-05	5.83943e-06	0	0	0	0	0	0.000185108	4.06653e-05	7.67192e-05	0.000311193
k__Fungi	p__Ascomycota	c__Saccharomycetes	o__Saccharomycetales	f__Pichiaceae	g__Ogataea	s__Ogataea_angusta	0	0	7.32055e-05	9.8822e-06	0	0	0	0	5.80146e-05	2.94113e-05	0.000154572	5.41839e-05
k__Fungi	p__Ascomycota	c__Saccharomycetes	o__Saccharomycetales	f__Pichiaceae	g__Ogataea	s__Ogataea_parapolymorpha	0.00203291	0.00629262	0.0046604	0.00131929	3.22948e-05	0.000202145	0.000366868	0.000141637	0.0265319	0.0191027	0.0203681	0.0301824
k__Fungi	p__Ascomycota	c__Saccharomycetes	o__Saccharomycetales	f__Pichiaceae	g__Ogataea	s__Ogataea_polymorpha	2.76393e-05	4.23282e-05	1.6065e-05	1.15662e-05	0	0	0	0	0.000345161	7.45834e-05	0.000120608	5.54899e-05
k__Fungi	p__Ascomycota	c__Saccharomycetes	o__Saccharomycetales	f__Pichiaceae	g__Pichia		0.00518807	0.00929648	0.00910687	0.00343471	0.00162997	0.00322568	0.00272583	0.00859368	0.0503918	0.0287619	0.0344347	0.0469809
k__Fungi	p__Ascomycota	c__Saccharomycetes	o__Saccharomycetales	f__Pichiaceae	g__Pichia	s__Pichia_kudriavzevii	0.00518807	0.00929648	0.00910687	0.00343471	0.00162997	0.00322568	0.00272583	0.00859368	0.0503918	0.0287619	0.0344347	0.0469809
k__Fungi	p__Ascomycota	c__Saccharomycetes	o__Saccharomycetales	f__Saccharomycetaceae			0.0414562	0.0970663	0.089227	0.0273625	0.00768668	0.00420971	0.00779003	0.00977923	0.462236	0.339133	0.39529	0.536688
k__Fungi	p__Ascomycota	c__Saccharomycetes	o__Saccharomycetales	f__Saccharomycetaceae	g__Eremothecium		0.00193376	0.00508904	0.00501333	0.00147071	0.000493667	0.000236206	0.000280653	0.000338819	0.0221191	0.0149893	0.0242327	0.0286954
k__Fungi	p__Ascomycota	c__Saccharomycetes	o__Saccharomycetales	f__Saccharomycetaceae	g__Eremothecium	s__Eremothecium_cymbalariae	0.000657259	0.00164026	0.00216471	0.000281561	0.000464177	1.02103e-05	0.000181246	0.000259926	0.00624166	0.00476337	0.00924997	0.0109547
k__Fungi	p__Ascomycota	c__Saccharomycetes	o__Saccharomycetales	f__Saccharomycetaceae	g__Eremothecium	s__Eremothecium_gossypii	0.000390335	0.00113872	0.000986008	0.000355473	2.25414e-05	0.00022329	5.73844e-05	2.13593e-05	0.00568824	0.00361113	0.00472988	0.0071846
k__Fungi	p__Ascomycota	c__Saccharomycetes	o__Saccharomycetales	f__Saccharomycetaceae	g__Eremothecium	s__Eremothecium_sinecaudum	0.000886167	0.00231007	0.00186262	0.000833678	6.94777e-06	2.70572e-06	4.2023e-05	5.75341e-05	0.0101892	0.00661475	0.0102528	0.0105561
k__Fungi	p__Ascomycota	c__Saccharomycetes	o__Saccharomycetales	f__Saccharomycetaceae	g__Kazachstania		0.00369183	0.00961901	0.00905246	0.00272726	2.90068e-05	0.000152407	0.00107312	0.00123608	0.0445405	0.0329846	0.0410823	0.0569774
k__Fungi	p__Ascomycota	c__Saccharomycetes	o__Saccharomycetales	f__Saccharomycetaceae	g__Kazachstania	s__Kazachstania_africana	0.00289332	0.0076082	0.00685879	0.00192682	1.71786e-05	4.42114e-05	0.000539186	0.00020122	0.0346883	0.0258541	0.0297035	0.0420324
k__Fungi	p__Ascomycota	c__Saccharomycetes	o__Saccharomycetales	f__Saccharomycetaceae	g__Kazachstania	s__Kazachstania_naganishii	0.000798507	0.00201081	0.00219367	0.000800446	1.18282e-05	0.000108196	0.000533933	0.00103486	0.00985226	0.00713049	0.0113787	0.014945
k__Fungi	p__Ascomycota	c__Saccharomycetes	o__Saccharomycetales	f__Saccharomycetaceae	g__Kluyveromyces		0.00382362	0.00942812	0.00735551	0.00244242	0.000354503	0.000647241	0.000854171	0.000479083	0.0386385	0.0323849	0.0361234	0.0455804
k__Fungi	p__Ascomycota	c__Saccharomycetes	o__Saccharomycetales	f__Saccharomycetaceae	g__Kluyveromyces	s__Kluyveromyces_dobzhanskii	0.000779986	0.00191552	0.00168533	0.000444315	0	4.66504e-06	5.57342e-05	2.34098e-05	0.00828288	0.0056153	0.00694811	0.0093172
k__Fungi	p__Ascomycota	c__Saccharomycetes	o__Saccharomycetales	f__Saccharomycetaceae	g__Kluyveromyces	s__Kluyveromyces_lactis	0.000810259	0.00255182	0.0018241	0.000494045	0.000253053	9.32755e-05	8.95292e-05	6.19165e-05	0.0085149	0.00903884	0.0101882	0.0113277
k__Fungi	p__Ascomycota	c__Saccharomycetes	o__Saccharomycetales	f__Saccharomycetaceae	g__Kluyveromyces	s__Kluyveromyces_marxianus	0.00223338	0.00496078	0.00384608	0.00150406	0.000101451	0.000549301	0.000708908	0.000393757	0.0218407	0.0177308	0.0189871	0.0249355
k__Fungi	p__Ascomycota	c__Saccharomycetes	o__Saccharomycetales	f__Saccharomycetaceae	g__Lachancea		0.00146481	0.00372858	0.00357955	0.0010887	0.000133386	0.000186358	0.000545768	0.000660781	0.0196444	0.013594	0.0142182	0.0217142
k__Fungi	p__Ascomycota	c__Saccharomycetes	o__Saccharomycetales	f__Saccharomycetaceae	g__Lachancea	s__Lachancea_kluyveri	2.51917e-05	4.28664e-05	4.88078e-05	0	0	0	0	1.53783e-05	0.00017191	9.41242e-05	0.000105856	0.000346807
k__Fungi	p__Ascomycota	c__Saccharomycetes	o__Saccharomycetales	f__Saccharomycetaceae	g__Lachancea	s__Lachancea_lanzarotensis	0.000294586	0.000686533	0.000565679	0.000315854	0	1.17075e-05	0.00016646	0.000415438	0.00409381	0.00333131	0.00284311	0.0049546
k__Fungi	p__Ascomycota	c__Saccharomycetes	o__Saccharomycetales	f__Saccharomycetaceae	g__Lachancea	s__Lachancea_quebecensis	0.000825484	0.00156895	0.00160827	0.000561324	0.000133386	0.000174651	0.00036633	0.000166889	0.00899456	0.00500032	0.00578672	0.00870174
k__Fungi	p__Ascomycota	c__Saccharomycetes	o__Saccharomycetales	f__Saccharomycetaceae	g__Lachancea	s__Lachancea_thermotolerans	0.000319551	0.00143023	0.00135679	0.000211522	0	0	1.29778e-05	6.30758e-05	0.00638408	0.00516822	0.00548251	0.00771107
k__Fungi	p__Ascomycota	c__Saccharomycetes	o__Saccharomycetales	f__Saccharomycetaceae	g__Nakaseomyces		0.00254128	0.00510558	0.00525099	0.00181347	3.14341e-05	0.000390995	0.000240072	0.000198105	0.025965	0.0173001	0.0192546	0.0297709
k__Fungi	p__Ascomycota	c__Saccharomycetes	o__Saccharomycetales	f__Saccharomycetaceae	g__Nakaseomyces	s__Candida_glabrata	0.00254128	0.00510558	0.00525099	0.00181347	3.14341e-05	0.000390995	0.000240072	0.000198105	0.025965	0.0173001	0.0192546	0.0297709
k__Fungi	p__Ascomycota	c__Saccharomycetes	o__Saccharomycetales	f__Saccharomycetaceae	g__Naumovozyma		0.00240535	0.00796444	0.00659574	0.00193109	2.61545e-05	0.000359454	0.000328373	0.00021896	0.0349574	0.0308341	0.0319743	0.0414661
k__Fungi	p__Ascomycota	c__Saccharomycetes	o__Saccharomycetales	f__Saccharomycetaceae	g__Naumovozyma	s__Naumovozyma_castellii	0.00137551	0.00522706	0.00370004	0.00125586	1.54625e-05	0.000339832	0.000250854	0.000132213	0.0226095	0.0202689	0.0191965	0.0240339
k__Fungi	p__Ascomycota	c__Saccharomycetes	o__Saccharomycetales	f__Saccharomycetaceae	g__Naumovozyma	s__Naumovozyma_dairenensis	0.00102984	0.00273738	0.0028957	0.000675237	1.0692e-05	1.96221e-05	7.75189e-05	8.6747e-05	0.0123479	0.0105652	0.0127779	0.0174322
k__Fungi	p__Ascomycota	c__Saccharomycetes	o__Saccharomycetales	f__Saccharomycetaceae	g__Saccharomyces		0.00859876	0.0160002	0.0146433	0.00488563	0.00627711	0.000775402	0.00117771	0.0023453	0.0778103	0.0548918	0.063091	0.0873457
k__Fungi	p__Ascomycota	c__Saccharomycetes	o__Saccharomycetales	f__Saccharomycetaceae	g__Saccharomyces	s__Saccharomyces_arboricola	0.00100035	0.00318967	0.00236055	0.000806692	2.58681e-05	1.56143e-05	5.60654e-05	4.44759e-05	0.0138648	0.0104356	0.0121507	0.0150397
k__Fungi	p__Ascomycota	c__Saccharomycetes	o__Saccharomycetales	f__Saccharomycetaceae	g__Saccharomyces	s__Saccharomyces_cerevisiae	0.00538835	0.00841849	0.00776494	0.0028177	0.00607152	0.000594774	0.000822362	0.00220207	0.0388709	0.0268162	0.0329822	0.0446088
k__Fungi	p__Ascomycota	c__Saccharomycetes	o__Saccharomycetales	f__Saccharomycetaceae	g__Saccharomyces	s__Saccharomyces_cerevisiae_x_Saccharomyces_kudriavzevii	0.000105697	0.000522092	0.000432562	5.93409e-05	0	4.5012e-06	0	9.13242e-06	0.00154113	0.00207088	0.00173102	0.00271529
k__Fungi	p__Ascomycota	c__Saccharomycetes	o__Saccharomycetales	f__Saccharomycetaceae	g__Saccharomyces	s__Saccharomyces_eubayanus	0.00142989	0.00329146	0.00304636	0.000970805	5.83836e-05	1.08157e-05	0.000119213	7.17617e-05	0.0181348	0.0111434	0.0117195	0.0186407
k__Fungi	p__Ascomycota	c__Saccharomycetes	o__Saccharomycetales	f__Saccharomycetaceae	g__Saccharomyces	s__Saccharomyces_kudriavzevii	0.000532661	0.000418859	0.000755822	0.000231088	0	4.74688e-06	1.16967e-05	1.78602e-05	0.00445923	0.00285073	0.00274379	0.00424216
k__Fungi	p__Ascomycota	c__Saccharomycetes	o__Saccharomycetales	f__Saccharomycetaceae	g__Saccharomyces	s__Saccharomyces_paradoxus	3.7464e-05	6.41381e-05	8.98138e-05	0	0	0	0	0	0.000317332	0.000377526	0.000349912	0.000398553
k__Fungi	p__Ascomycota	c__Saccharomycetes	o__Saccharomycetales	f__Saccharomycetaceae	g__Saccharomyces	s__Saccharomyces_sp._boulardii	0.000104361	8.48865e-05	0.000193271	0	0.000121342	0.000144949	0.000168373	0	0.000613692	0.00102141	0.0013938	0.00165296
k__Fungi	p__Ascomycota	c__Saccharomycetes	o__Saccharomycetales	f__Saccharomycetaceae	g__Saccharomyces	s__Saccharomyces_uvarum	0	1.05584e-05	0	0	0	0	0	0	8.46858e-06	0.000176024	2.00563e-05	4.74564e-05
k__Fungi	p__Ascomycota	c__Saccharomycetes	o__Saccharomycetales	f__Saccharomycetaceae	g__Saccharomycetaceae_noname		0.000352097	0.0011236	0.000789805	0.00018519	0	6.56375e-06	4.64837e-05	1.64708e-05	0.00319515	0.00352789	0.00455824	0.00444362
k__Fungi	p__Ascomycota	c__Saccharomycetes	o__Saccharomycetales	f__Saccharomycetaceae	g__Saccharomycetaceae_noname	s__Saccharomycetaceae_sp._Ashbya_aceri	0.000352097	0.0011236	0.000789805	0.00018519	0	6.56375e-06	4.64837e-05	1.64708e-05	0.00319515	0.00352789	0.00455824	0.00444362
k__Fungi	p__Ascomycota	c__Saccharomycetes	o__Saccharomycetales	f__Saccharomycetaceae	g__Tetrapisispora		0.0107966	0.0245123	0.0229953	0.00748892	0.000132365	0.000638165	0.00240478	0.00356973	0.120891	0.0860421	0.100898	0.13906
k__Fungi	p__Ascomycota	c__Saccharomycetes	o__Saccharomycetales	f__Saccharomycetaceae	g__Tetrapisispora	s__Tetrapisispora_blattae	0.00726005	0.0154325	0.0140069	0.00496879	7.88328e-05	0.000593267	0.00211234	0.00326851	0.0745231	0.049545	0.0597734	0.0831817
k__Fungi	p__Ascomycota	c__Saccharomycetes	o__Saccharomycetales	f__Saccharomycetaceae	g__Tetrapisispora	s__Tetrapisispora_phaffii	0.00353658	0.00907984	0.00898845	0.00252014	5.35326e-05	4.48981e-05	0.000292434	0.000301222	0.0463675	0.0364971	0.0411243	0.055878
k__Fungi	p__Ascomycota	c__Saccharomycetes	o__Saccharomycetales	f__Saccharomycetaceae	g__Torulaspora		0.000495197	0.0011234	0.00171825	0.000300166	9.08155e-06	1.34497e-05	1.91327e-05	3.40126e-05	0.009574	0.00502324	0.00568259	0.00965389
k__Fungi	p__Ascomycota	c__Saccharomycetes	o__Saccharomycetales	f__Saccharomycetaceae	g__Torulaspora	s__Torulaspora_delbrueckii	0.000495197	0.0011234	0.00171825	0.000300166	9.08155e-06	1.34497e-05	1.91327e-05	3.40126e-05	0.009574	0.00502324	0.00568259	0.00965389
k__Fungi	p__Ascomycota	c__Saccharomycetes	o__Saccharomycetales	f__Saccharomycetaceae	g__Vanderwaltozyma		0.00303171	0.00780257	0.00734819	0.00175557	2.20021e-05	0.000533125	0.000223641	0.00021788	0.0373517	0.0279179	0.0313821	0.0419615
k__Fungi	p__Ascomycota	c__Saccharomycetes	o__Saccharomycetales	f__Saccharomycetaceae	g__Vanderwaltozyma	s__Vanderwaltozyma_polyspora	0.00303171	0.00780257	0.00734819	0.00175557	2.20021e-05	0.000533125	0.000223641	0.00021788	0.0373517	0.0279179	0.0313821	0.0419615
k__Fungi	p__Ascomycota	c__Saccharomycetes	o__Saccharomycetales	f__Saccharomycetaceae	g__Zygosaccharomyces		0.00232119	0.00556946	0.00488451	0.00127342	0.000177965	0.000270341	0.000596126	0.000464005	0.0275495	0.0196428	0.0227927	0.0300193
k__Fungi	p__Ascomycota	c__Saccharomycetes	o__Saccharomycetales	f__Saccharomycetaceae	g__Zygosaccharomyces	s__Zygosaccharomyces_bailii	0.00073738	0.00134146	0.00155973	0.000456336	0.000177965	3.58736e-05	0.000291143	0.000273632	0.00900534	0.00744261	0.00812836	0.0090848
k__Fungi	p__Ascomycota	c__Saccharomycetes	o__Saccharomycetales	f__Saccharomycetaceae	g__Zygosaccharomyces	s__Zygosaccharomyces_rouxii	0.00158381	0.004228	0.00332478	0.000817081	0	0.000234467	0.000304983	0.000190374	0.0185442	0.0122002	0.0146644	0.0209345
k__Fungi	p__Ascomycota	c__Saccharomycetes	o__Saccharomycetales	f__Saccharomycetales_noname			0.000644641	0.00196598	0.00162582	0.000438173	7.19854e-05	2.77203e-05	4.84219e-05	7.74616e-05	0.0105355	0.00751822	0.00885393	0.0129011
k__Fungi	p__Ascomycota	c__Saccharomycetes	o__Saccharomycetales	f__Saccharomycetales_noname	g__Kuraishia		0.000644641	0.00196598	0.00162582	0.000438173	7.19854e-05	2.77203e-05	4.84219e-05	7.74616e-05	0.0105355	0.00751822	0.00885393	0.0129011
k__Fungi	p__Ascomycota	c__Saccharomycetes	o__Saccharomycetales	f__Saccharomycetales_noname	g__Kuraishia	s__Kuraishia_capsulata	0.000644641	0.00196598	0.00162582	0.000438173	7.19854e-05	2.77203e-05	4.84219e-05	7.74616e-05	0.0105355	0.00751822	0.00885393	0.0129011
k__Fungi	p__Ascomycota	c__Saccharomycetes	o__Saccharomycetales	f__Saccharomycodaceae			0.00223103	0.00597819	0.00493628	0.00152195	1.06117e-05	7.56894e-05	0.000233041	0.000224823	0.0243248	0.0204005	0.021526	0.0265583
k__Fungi	p__Ascomycota	c__Saccharomycetes	o__Saccharomycetales	f__Saccharomycodaceae	g__Hanseniaspora		0.00223103	0.00597819	0.00493628	0.00152195	1.06117e-05	7.56894e-05	0.000233041	0.000224823	0.0243248	0.0204005	0.021526	0.0265583
k__Fungi	p__Ascomycota	c__Saccharomycetes	o__Saccharomycetales	f__Saccharomycodaceae	g__Hanseniaspora	s__Hanseniaspora_uvarum	0.00223103	0.00597819	0.00493628	0.00152195	1.06117e-05	7.56894e-05	0.000233041	0.000224823	0.0243248	0.0204005	0.021526	0.0265583
k__Fungi	p__Ascomycota	c__Saccharomycetes	o__Saccharomycetales	f__Trichomonascaceae			0.00398221	0.00619348	0.00398823	0.00250222	0.00214091	0.00263023	0.0028627	0.00245704	0.021139	0.0168287	0.0182217	0.0235893
k__Fungi	p__Ascomycota	c__Saccharomycetes	o__Saccharomycetales	f__Trichomonascaceae	g__Blastobotrys		1.32835e-05	7.49142e-05	5.82306e-05	1.11175e-05	0	0	0	0	0.000220108	8.90967e-05	9.21825e-05	0.000154777
k__Fungi	p__Ascomycota	c__Saccharomycetes	o__Saccharomycetales	f__Trichomonascaceae	g__Blastobotrys	s__Blastobotrys_adeninivorans	1.32835e-05	7.49142e-05	5.82306e-05	1.11175e-05	0	0	0	0	0.000220108	8.90967e-05	9.21825e-05	0.000154777
k__Fungi	p__Ascomycota	c__Saccharomycetes	o__Saccharomycetales	f__Trichomonascaceae	g__Sugiyamaella		0.00396892	0.00611857	0.00393	0.0024911	0.00214091	0.00263023	0.0028627	0.00245704	0.0209189	0.0167396	0.0181295	0.0234345
k__Fungi	p__Ascomycota	c__Saccharomycetes	o__Saccharomycetales	f__Trichomonascaceae	g__Sugiyamaella	s__Sugiyamaella_lignohabitans	0.00396892	0.00611857	0.00393	0.0024911	0.00214091	0.00263023	0.0028627	0.00245704	0.0209189	0.0167396	0.0181295	0.0234345
k__Fungi	p__Ascomycota	c__Schizosaccharomycetes					0.00765397	0.0246357	0.0184557	0.00669424	0.000121967	0.00125748	0.000905883	0.000733145	0.10648	0.0861615	0.0824858	0.116452
k__Fungi	p__Ascomycota	c__Schizosaccharomycetes	o__Schizosaccharomycetales				0.00765397	0.0246357	0.0184557	0.00669424	0.000121967	0.00125748	0.000905883	0.000733145	0.10648	0.0861615	0.0824858	0.116452
k__Fungi	p__Ascomycota	c__Schizosaccharomycetes	o__Schizosaccharomycetales	f__Schizosaccharomycetaceae			0.00765397	0.0246357	0.0184557	0.00669424	0.000121967	0.00125748	0.000905883	0.000733145	0.10648	0.0861615	0.0824858	0.116452
k__Fungi	p__Ascomycota	c__Schizosaccharomycetes	o__Schizosaccharomycetales	f__Schizosaccharomycetaceae	g__Schizosaccharomyces		0.00765397	0.0246357	0.0184557	0.00669424	0.000121967	0.00125748	0.000905883	0.000733145	0.10648	0.0861615	0.0824858	0.116452
k__Fungi	p__Ascomycota	c__Schizosaccharomycetes	o__Schizosaccharomycetales	f__Schizosaccharomycetaceae	g__Schizosaccharomyces	s__Schizosaccharomyces_cryophilus	0.00147572	0.0045777	0.00276071	0.00148195	7.00801e-06	2.23561e-05	7.80163e-05	5.17975e-05	0.0199337	0.0160517	0.0151758	0.0202782
k__Fungi	p__Ascomycota	c__Schizosaccharomycetes	o__Schizosaccharomycetales	f__Schizosaccharomycetaceae	g__Schizosaccharomyces	s__Schizosaccharomyces_japonicus	0.00239579	0.00894526	0.00666789	0.00202325	4.37685e-06	0.000202662	0.000276112	0.000228012	0.0358458	0.0285766	0.0306622	0.0403209
k__Fungi	p__Ascomycota	c__Schizosaccharomycetes	o__Schizosaccharomycetales	f__Schizosaccharomycetaceae	g__Schizosaccharomyces	s__Schizosaccharomyces_octosporus	0.00165457	0.00491986	0.0038616	0.00133965	6.30947e-05	0.000830708	0.000308762	0.000232699	0.0223226	0.0187305	0.0163729	0.022972
k__Fungi	p__Ascomycota	c__Schizosaccharomycetes	o__Schizosaccharomycetales	f__Schizosaccharomycetaceae	g__Schizosaccharomyces	s__Schizosaccharomyces_pombe	0.00212789	0.00619288	0.00516549	0.00184939	4.74879e-05	0.000201754	0.000242993	0.000220636	0.028378	0.0228027	0.0202749	0.032881
k__Fungi	p__Ascomycota	c__Sordariomycetes					0.052077	0.108404	0.0840486	0.041257	0.0348499	0.0367478	0.0267779	0.0498693	0.399123	0.327347	0.330787	0.417627
k__Fungi	p__Ascomycota	c__Sordariomycetes	o__Diaporthales				0.00124396	0.00335545	0.002553	0.00113733	0.000192897	0.000160328	9.62048e-05	0.000169456	0.0188336	0.0135185	0.0120957	0.0181939
k__Fungi	p__Ascomycota	c__Sordariomycetes	o__Diaporthales	f__Diaporthaceae			0.000646621	0.00170498	0.00118257	0.000560209	8.08258e-06	0.000157137	6.40828e-06	5.64383e-05	0.00934415	0.00697301	0.00663254	0.00932076
k__Fungi	p__Ascomycota	c__Sordariomycetes	o__Diaporthales	f__Diaporthaceae	g__Diaporthe		0.000646621	0.00170498	0.00118257	0.000560209	8.08258e-06	0.000157137	6.40828e-06	5.64383e-05	0.00934415	0.00697301	0.00663254	0.00932076
k__Fungi	p__Ascomycota	c__Sordariomycetes	o__Diaporthales	f__Diaporthaceae	g__Diaporthe	s__Diaporthe_ampelina	0.000646621	0.00170498	0.00118257	0.000560209	8.08258e-06	0.000157137	6.40828e-06	5.64383e-05	0.00934415	0.00697301	0.00663254	0.00932076
k__Fungi	p__Ascomycota	c__Sordariomycetes	o__Diaporthales	f__Valsaceae			0.000597336	0.00165047	0.00137043	0.000577117	0.000184815	3.19155e-06	8.97965e-05	0.000113018	0.00948943	0.00654549	0.00546319	0.00887313
k__Fungi	p__Ascomycota	c__Sordariomycetes	o__Diaporthales	f__Valsaceae	g__Phomopsis		7.10088e-06	0	1.10061e-05	0	0	0	0	0	0.000110482	0.000100229	0.000123943	8.96095e-05
k__Fungi	p__Ascomycota	c__Sordariomycetes	o__Diaporthales	f__Valsaceae	g__Phomopsis	s__Phomopsis_sp._CMW_5588	7.10088e-06	0	1.10061e-05	0	0	0	0	0	0.000110482	0.000100229	0.000123943	8.96095e-05
k__Fungi	p__Ascomycota	c__Sordariomycetes	o__Diaporthales	f__Valsaceae	g__Valsa		0.000590235	0.00165047	0.00135943	0.000577117	0.000184815	3.19155e-06	8.97965e-05	0.000113018	0.00937895	0.00644527	0.00533924	0.00878352
k__Fungi	p__Ascomycota	c__Sordariomycetes	o__Diaporthales	f__Valsaceae	g__Valsa	s__Valsa_mali	0.000590235	0.00165047	0.00135943	0.000577117	0.000184815	3.19155e-06	8.97965e-05	0.000113018	0.00937895	0.00644527	0.00533924	0.00878352
k__Fungi	p__Ascomycota	c__Sordariomycetes	o__Glomerellales				0.00629524	0.00629736	0.00633125	0.0026657	0.00719505	0.00232763	0.00206501	0.00484165	0.0201448	0.0185246	0.0202447	0.0215524
k__Fungi	p__Ascomycota	c__Sordariomycetes	o__Glomerellales	f__Glomerellaceae			0.00591328	0.00539322	0.00567183	0.00246908	0.00700275	0.00109336	0.00164286	0.00427501	0.0179046	0.0152151	0.0172052	0.0186374
k__Fungi	p__Ascomycota	c__Sordariomycetes	o__Glomerellales	f__Glomerellaceae	g__Colletotrichum		0.00591328	0.00539322	0.00567183	0.00246908	0.00700275	0.00109336	0.00164286	0.00427501	0.0179046	0.0152151	0.0172052	0.0186374
k__Fungi	p__Ascomycota	c__Sordariomycetes	o__Glomerellales	f__Glomerellaceae	g__Colletotrichum	s__Colletotrichum_fioriniae	0	8.66149e-05	1.61374e-05	8.58513e-05	6.55344e-05	2.46806e-05	8.22902e-05	7.48614e-05	4.90803e-05	0.000800171	0.000191613	5.97213e-05
k__Fungi	p__Ascomycota	c__Sordariomycetes	o__Glomerellales	f__Glomerellaceae	g__Colletotrichum	s__Colletotrichum_gloeosporioides	0.000478905	0.0012241	0.000860572	0.000423688	6.50655e-06	0.000323055	0.000381303	0.000168201	0.00502487	0.00288901	0.00362802	0.00404653
k__Fungi	p__Ascomycota	c__Sordariomycetes	o__Glomerellales	f__Glomerellaceae	g__Colletotrichum	s__Colletotrichum_graminicola	0.000170397	0.000290758	0.000383553	0.000126592	4.02253e-05	7.84184e-05	8.36478e-05	0.000277898	0.000479528	0.000575507	0.00157839	0.000664486
k__Fungi	p__Ascomycota	c__Sordariomycetes	o__Glomerellales	f__Glomerellaceae	g__Colletotrichum	s__Colletotrichum_higginsianum	8.61159e-05	0.000346701	0.000197561	3.96346e-05	2.32036e-05	0	2.12521e-05	1.49308e-05	0.000790001	0.000548099	0.000412276	0.000879087
k__Fungi	p__Ascomycota	c__Sordariomycetes	o__Glomerellales	f__Glomerellaceae	g__Colletotrichum	s__Colletotrichum_incanum	0.000849679	0.00134621	0.00131907	0.000790501	0.000211918	0.000291427	0.000336733	0.000168229	0.00393629	0.0039183	0.00370387	0.0030192
k__Fungi	p__Ascomycota	c__Sordariomycetes	o__Glomerellales	f__Glomerellaceae	g__Colletotrichum	s__Colletotrichum_nymphaeae	9.76621e-05	0.000155437	0.000216579	0.000107656	0	0	3.01459e-05	0	0.000887431	0.000548967	0.00053085	0.00114918
k__Fungi	p__Ascomycota	c__Sordariomycetes	o__Glomerellales	f__Glomerellaceae	g__Colletotrichum	s__Colletotrichum_orbiculare	0.000272253	0.00073201	0.00136394	0.000251594	0.00100124	0.000196354	0.00040603	0.000263662	0.00150208	0.00210237	0.00171792	0.00213287
k__Fungi	p__Ascomycota	c__Sordariomycetes	o__Glomerellales	f__Glomerellaceae	g__Colletotrichum	s__Colletotrichum_salicis	0.00109393	0.000343925	0.000352166	0.000156814	0.00334304	5.63692e-05	6.16252e-05	0.00225492	0.00178353	0.00172471	0.00147171	0.00205915
k__Fungi	p__Ascomycota	c__Sordariomycetes	o__Glomerellales	f__Glomerellaceae	g__Colletotrichum	s__Colletotrichum_simmondsii	0.000222422	0.000323274	0.000291353	0.000294024	0	1.14326e-05	4.08415e-06	8.52543e-06	0.00122563	0.00059882	0.00140956	0.00143714
k__Fungi	p__Ascomycota	c__Sordariomycetes	o__Glomerellales	f__Glomerellaceae	g__Colletotrichum	s__Colletotrichum_sublineola	0.00245159	0.000164333	0.000229885	6.94761e-05	0.00230126	0.000111624	0.000219544	0.00102575	0.000378037	0.000516336	0.000707498	0.000594164
k__Fungi	p__Ascomycota	c__Sordariomycetes	o__Glomerellales	f__Glomerellaceae	g__Colletotrichum	s__Colletotrichum_tofieldiae	0.00019033	0.000379858	0.000441014	0.000123244	9.81689e-06	0	1.62012e-05	1.80352e-05	0.0018481	0.000992811	0.00185355	0.0025959
k__Fungi	p__Ascomycota	c__Sordariomycetes	o__Glomerellales	f__Plectosphaerellaceae			0.000381962	0.000904136	0.000659419	0.000196621	0.000192295	0.00123427	0.000422155	0.000566636	0.00224025	0.00330948	0.00303948	0.00291492
k__Fungi	p__Ascomycota	c__Sordariomycetes	o__Glomerellales	f__Plectosphaerellaceae	g__Verticillium		0.000381962	0.000904136	0.000659419	0.000196621	0.000192295	0.00123427	0.000422155	0.000566636	0.00224025	0.00330948	0.00303948	0.00291492
k__Fungi	p__Ascomycota	c__Sordariomycetes	o__Glomerellales	f__Plectosphaerellaceae	g__Verticillium	s__Verticillium_alfalfae	1.44008e-05	6.18807e-05	1.28601e-05	8.03506e-06	0	0	0	0	2.75163e-05	0.000134125	0.000614098	0.000169768
k__Fungi	p__Ascomycota	c__Sordariomycetes	o__Glomerellales	f__Plectosphaerellaceae	g__Verticillium	s__Verticillium_dahliae	0.000249008	0.000543171	0.000491719	0.000112949	0.000124941	6.65861e-05	0.000207514	0.000389259	0.00158681	0.00206274	0.00188459	0.00204464
k__Fungi	p__Ascomycota	c__Sordariomycetes	o__Glomerellales	f__Plectosphaerellaceae	g__Verticillium	s__Verticillium_longisporum	0.000118553	0.000299084	0.000154841	7.56367e-05	6.73548e-05	0.00116769	0.000214641	0.000177377	0.000625924	0.00111261	0.000540788	0.00070052
k__Fungi	p__Ascomycota	c__Sordariomycetes	o__Hypocreales				0.0262766	0.0489499	0.037279	0.0174242	0.0134961	0.0195575	0.0103102	0.0324356	0.179361	0.154676	0.150735	0.194055
k__Fungi	p__Ascomycota	c__Sordariomycetes	o__Hypocreales	f__Clavicipitaceae			0.00446291	0.00952151	0.00738794	0.00250925	0.000820408	0.00538373	0.00163003	0.00200777	0.0390085	0.0283177	0.0326266	0.0421237
k__Fungi	p__Ascomycota	c__Sordariomycetes	o__Hypocreales	f__Clavicipitaceae	g__Claviceps		0.000245579	0.0002543	0.000353068	6.1842e-05	0	1.65656e-05	5.14565e-05	0.000305267	0.00208792	0.00104551	0.00138727	0.00260416
k__Fungi	p__Ascomycota	c__Sordariomycetes	o__Hypocreales	f__Clavicipitaceae	g__Claviceps	s__Claviceps_purpurea	0.000245579	0.0002543	0.000353068	6.1842e-05	0	1.65656e-05	5.14565e-05	0.000305267	0.00208792	0.00104551	0.00138727	0.00260416
k__Fungi	p__Ascomycota	c__Sordariomycetes	o__Hypocreales	f__Clavicipitaceae	g__Metarhizium		0.000937732	0.00266658	0.00231372	0.000578153	0.000167916	0.00440818	0.000738657	0.000372279	0.0102242	0.00760915	0.00922582	0.0118655
k__Fungi	p__Ascomycota	c__Sordariomycetes	o__Hypocreales	f__Clavicipitaceae	g__Metarhizium	s__Metarhizium_acridum	7.81148e-05	0.000430573	0.000163592	2.95554e-05	0	0	0.000185153	2.07144e-05	0.000748696	0.000496084	0.000667015	0.000846537
k__Fungi	p__Ascomycota	c__Sordariomycetes	o__Hypocreales	f__Clavicipitaceae	g__Metarhizium	s__Metarhizium_album	6.73686e-05	0.000173408	0.000148266	6.04367e-05	0	0	7.40267e-06	1.08119e-05	0.00109145	0.000655012	0.000919305	0.000956716
k__Fungi	p__Ascomycota	c__Sordariomycetes	o__Hypocreales	f__Clavicipitaceae	g__Metarhizium	s__Metarhizium_anisopliae	0.000213164	0.000638578	0.000527377	0.000126683	1.23294e-05	0.000148585	2.25467e-05	2.05889e-05	0.0024652	0.00236161	0.00228733	0.00288464
k__Fungi	p__Ascomycota	c__Sordariomycetes	o__Hypocreales	f__Clavicipitaceae	g__Metarhizium	s__Metarhizium_brunneum	6.139e-06	0.000137935	0.000324796	2.00864e-05	9.66045e-06	0	3.46584e-06	1.12427e-05	0.000346256	0.000321862	0.000553812	0.000417799
k__Fungi	p__Ascomycota	c__Sordariomycetes	o__Hypocreales	f__Clavicipitaceae	g__Metarhizium	s__Metarhizium_guizhouense	4.38429e-05	0.000114289	0.000147566	3.90796e-05	0	0	4.39356e-06	0	0.00063239	0.000310536	0.000682666	0.000662016
k__Fungi	p__Ascomycota	c__Sordariomycetes	o__Hypocreales	f__Clavicipitaceae	g__Metarhizium	s__Metarhizium_majus	0.000235687	0.000320135	0.000159636	4.77597e-05	7.93903e-05	0.00384426	0.000283068	0.00016342	0.000958936	0.00105464	0.000848018	0.00117652
k__Fungi	p__Ascomycota	c__Sordariomycetes	o__Hypocreales	f__Clavicipitaceae	g__Metarhizium	s__Metarhizium_rileyi	0.000202048	0.000780477	0.000724522	0.00023526	6.65356e-05	0.000415339	0.000146116	0.000126369	0.0034317	0.00203163	0.00268442	0.00384563
k__Fungi	p__Ascomycota	c__Sordariomycetes	o__Hypocreales	f__Clavicipitaceae	g__Metarhizium	s__Metarhizium_robertsii	9.13677e-05	7.11847e-05	0.000117969	1.92923e-05	0	0	8.65118e-05	1.91316e-05	0.000549528	0.000377787	0.000583251	0.00107561
k__Fungi	p__Ascomycota	c__Sordariomycetes	o__Hypocreales	f__Clavicipitaceae	g__Moelleriella		0.000329825	0.000411189	0.000664722	0.000223862	3.8152e-05	0.0001608	0.00020433	8.44044e-05	0.00278462	0.00127761	0.00242742	0.00203778
k__Fungi	p__Ascomycota	c__Sordariomycetes	o__Hypocreales	f__Clavicipitaceae	g__Moelleriella	s__Moelleriella_libera	0.000329825	0.000411189	0.000664722	0.000223862	3.8152e-05	0.0001608	0.00020433	8.44044e-05	0.00278462	0.00127761	0.00242742	0.00203778
k__Fungi	p__Ascomycota	c__Sordariomycetes	o__Hypocreales	f__Clavicipitaceae	g__Pochonia		0.000589972	0.00160996	0.00131947	0.000528674	0.000284239	0.000644435	0.000462212	0.000939419	0.00597204	0.00417537	0.00733672	0.00842968
k__Fungi	p__Ascomycota	c__Sordariomycetes	o__Hypocreales	f__Clavicipitaceae	g__Pochonia	s__Pochonia_chlamydosporia	0.000589972	0.00160996	0.00131947	0.000528674	0.000284239	0.000644435	0.000462212	0.000939419	0.00597204	0.00417537	0.00733672	0.00842968
k__Fungi	p__Ascomycota	c__Sordariomycetes	o__Hypocreales	f__Clavicipitaceae	g__Torrubiella		0.0023598	0.00457948	0.00273695	0.00111672	0.000330101	0.000153742	0.000173375	0.000306401	0.0179398	0.0142101	0.0122494	0.0171866
k__Fungi	p__Ascomycota	c__Sordariomycetes	o__Hypocreales	f__Clavicipitaceae	g__Torrubiella	s__Torrubiella_hemipterigena	0.0023598	0.00457948	0.00273695	0.00111672	0.000330101	0.000153742	0.000173375	0.000306401	0.0179398	0.0142101	0.0122494	0.0171866
k__Fungi	p__Ascomycota	c__Sordariomycetes	o__Hypocreales	f__Cordycipitaceae			0.00174044	0.00650775	0.00478356	0.00252884	0.00200197	0.00416318	0.00241623	0.0236208	0.0170986	0.0173579	0.0189014	0.0218646
k__Fungi	p__Ascomycota	c__Sordariomycetes	o__Hypocreales	f__Cordycipitaceae	g__Beauveria		0.000306181	0.00114803	0.00101151	0.000557826	5.12276e-05	0.000219172	0.000555389	0.00194958	0.00335519	0.00339125	0.0047966	0.0065557
k__Fungi	p__Ascomycota	c__Sordariomycetes	o__Hypocreales	f__Cordycipitaceae	g__Beauveria	s__Beauveria_bassiana	0.000306181	0.00114803	0.00101151	0.000557826	5.12276e-05	0.000219172	0.000555389	0.00194958	0.00335519	0.00339125	0.0047966	0.0065557
k__Fungi	p__Ascomycota	c__Sordariomycetes	o__Hypocreales	f__Cordycipitaceae	g__Cordyceps		0.00115972	0.00413934	0.00303856	0.00156184	0.00163828	0.00188196	0.00132343	0.000700707	0.0117008	0.00985709	0.0108592	0.0114085
k__Fungi	p__Ascomycota	c__Sordariomycetes	o__Hypocreales	f__Cordycipitaceae	g__Cordyceps	s__Cordyceps_brongniartii	0.000179593	0.000849365	0.000451252	0.000154688	0.00151448	0.000314847	0.000536255	0.00030403	0.000865506	0.00128121	0.002222	0.00165421
k__Fungi	p__Ascomycota	c__Sordariomycetes	o__Hypocreales	f__Cordycipitaceae	g__Cordyceps	s__Cordyceps_confragosa	0.00071449	0.00273615	0.00162374	0.000543176	5.58245e-05	0.000684996	0.000211379	0.000125692	0.00895806	0.00702902	0.00638707	0.00758589
k__Fungi	p__Ascomycota	c__Sordariomycetes	o__Hypocreales	f__Cordycipitaceae	g__Cordyceps	s__Cordyceps_militaris	0.000265641	0.000553822	0.000963573	0.000863974	6.79812e-05	0.000882118	0.000575797	0.000270985	0.00187719	0.00154685	0.0022501	0.00216841
k__Fungi	p__Ascomycota	c__Sordariomycetes	o__Hypocreales	f__Cordycipitaceae	g__Isaria		0.000274533	0.00122038	0.000733479	0.000409173	0.000312461	0.00206204	0.000537412	0.0209705	0.00204269	0.00410954	0.00324569	0.00390038
k__Fungi	p__Ascomycota	c__Sordariomycetes	o__Hypocreales	f__Cordycipitaceae	g__Isaria	s__Isaria_fumosorosea	0.000274533	0.00122038	0.000733479	0.000409173	0.000312461	0.00206204	0.000537412	0.0209705	0.00204269	0.00410954	0.00324569	0.00390038
k__Fungi	p__Ascomycota	c__Sordariomycetes	o__Hypocreales	f__Hypocreaceae			0.00683701	0.00524411	0.00413792	0.00173688	0.00346171	0.00111195	0.00134793	0.00288992	0.0221342	0.0173521	0.0178581	0.0247176
k__Fungi	p__Ascomycota	c__Sordariomycetes	o__Hypocreales	f__Hypocreaceae	g__Escovopsis		0.00440025	0.000200829	0.000156309	4.87615e-05	0.00327184	0.000198447	0.000452927	0.00243783	0.000948431	0.000876725	0.000873385	0.00102829
k__Fungi	p__Ascomycota	c__Sordariomycetes	o__Hypocreales	f__Hypocreaceae	g__Escovopsis	s__Escovopsis_weberi	0.00440025	0.000200829	0.000156309	4.87615e-05	0.00327184	0.000198447	0.000452927	0.00243783	0.000948431	0.000876725	0.000873385	0.00102829
k__Fungi	p__Ascomycota	c__Sordariomycetes	o__Hypocreales	f__Hypocreaceae	g__Trichoderma		0.00243676	0.00504329	0.00398161	0.00168812	0.000189866	0.0009135	0.000895008	0.000452094	0.0211858	0.0164753	0.0169847	0.0236893
k__Fungi	p__Ascomycota	c__Sordariomycetes	o__Hypocreales	f__Hypocreaceae	g__Trichoderma	s__Trichoderma_atroviride	0.000119764	0.000210782	0.000213553	3.6474e-05	3.64628e-05	4.0883e-05	2.78356e-05	0.000119085	0.000777012	0.00121405	0.00126661	0.0015764
k__Fungi	p__Ascomycota	c__Sordariomycetes	o__Hypocreales	f__Hypocreaceae	g__Trichoderma	s__Trichoderma_gamsii	0.000467667	0.000586158	0.000794805	0.000240074	2.79997e-05	8.19316e-05	0.000355821	7.28109e-05	0.00478086	0.0027058	0.00248959	0.00471322
k__Fungi	p__Ascomycota	c__Sordariomycetes	o__Hypocreales	f__Hypocreaceae	g__Trichoderma	s__Trichoderma_harzianum	0.000316085	0.000484179	0.000418603	0.000249308	0.000125404	0.000629972	0.000388908	4.01497e-05	0.00154589	0.00114205	0.00114193	0.00205797
k__Fungi	p__Ascomycota	c__Sordariomycetes	o__Hypocreales	f__Hypocreaceae	g__Trichoderma	s__Trichoderma_reesei	0.0013723	0.00315323	0.0023241	0.00106074	0	5.78076e-05	0.00011478	0.000201402	0.0127423	0.00940318	0.010286	0.0135516
k__Fungi	p__Ascomycota	c__Sordariomycetes	o__Hypocreales	f__Hypocreaceae	g__Trichoderma	s__Trichoderma_virens	0.000160949	0.000608937	0.000230554	0.000101523	0	0.000102906	7.66453e-06	1.8647e-05	0.00133969	0.00201025	0.00180064	0.00179007
k__Fungi	p__Ascomycota	c__Sordariomycetes	o__Hypocreales	f__Hypocreales_noname			0.00212932	0.00549426	0.00400218	0.00181789	0.00169531	0.000245818	0.000236366	0.000114116	0.0180561	0.0126778	0.0132354	0.0196495
k__Fungi	p__Ascomycota	c__Sordariomycetes	o__Hypocreales	f__Hypocreales_noname	g__Acremonium		0.00142677	0.00266339	0.0021808	0.000891768	0	0.000113843	5.04375e-05	2.951e-05	0.0112173	0.00455584	0.00828776	0.0111341
k__Fungi	p__Ascomycota	c__Sordariomycetes	o__Hypocreales	f__Hypocreales_noname	g__Acremonium	s__Acremonium_chrysogenum	0.00142677	0.00266339	0.0021808	0.000891768	0	0.000113843	5.04375e-05	2.951e-05	0.0112173	0.00455584	0.00828776	0.0111341
k__Fungi	p__Ascomycota	c__Sordariomycetes	o__Hypocreales	f__Hypocreales_noname	g__Sarocladium		3.50202e-05	3.57545e-05	2.71401e-05	0	0	0	0	0	0.000219862	9.69236e-05	9.62172e-05	0.000328105
k__Fungi	p__Ascomycota	c__Sordariomycetes	o__Hypocreales	f__Hypocreales_noname	g__Sarocladium	s__Sarocladium_implicatum	3.50202e-05	3.57545e-05	2.71401e-05	0	0	0	0	0	0.000219862	9.69236e-05	9.62172e-05	0.000328105
k__Fungi	p__Ascomycota	c__Sordariomycetes	o__Hypocreales	f__Hypocreales_noname	g__Ustilaginoidea		0.00066753	0.00279512	0.00179424	0.000926119	0.00169531	0.000131975	0.000185929	8.4606e-05	0.00661892	0.00802503	0.00485146	0.0081873
k__Fungi	p__Ascomycota	c__Sordariomycetes	o__Hypocreales	f__Hypocreales_noname	g__Ustilaginoidea	s__Ustilaginoidea_virens	0.00066753	0.00279512	0.00179424	0.000926119	0.00169531	0.000131975	0.000185929	8.4606e-05	0.00661892	0.00802503	0.00485146	0.0081873
k__Fungi	p__Ascomycota	c__Sordariomycetes	o__Hypocreales	f__Nectriaceae			0.00647656	0.0105584	0.00957523	0.00425027	0.00381223	0.00631951	0.00288349	0.00269462	0.0476578	0.0339804	0.0355299	0.0476621
k__Fungi	p__Ascomycota	c__Sordariomycetes	o__Hypocreales	f__Nectriaceae	g__Fusarium		0.00581897	0.00928574	0.0086272	0.00345765	0.00358697	0.00234658	0.00239738	0.00244036	0.0443287	0.0326335	0.0318011	0.0442048
k__Fungi	p__Ascomycota	c__Sordariomycetes	o__Hypocreales	f__Nectriaceae	g__Fusarium	s__Fusarium_avenaceum	0.000258772	0.000816083	0.000776007	0.000242233	7.67333e-06	1.94307e-05	2.5344e-05	1.42146e-05	0.00483951	0.0031424	0.00295659	0.00526489
k__Fungi	p__Ascomycota	c__Sordariomycetes	o__Hypocreales	f__Nectriaceae	g__Fusarium	s__Fusarium_fujikuroi	0.000278456	0.000718216	0.000575681	0.00022596	4.47238e-05	9.36596e-06	0.000105552	0.00016173	0.00311339	0.0040199	0.00212881	0.00377448
k__Fungi	p__Ascomycota	c__Sordariomycetes	o__Hypocreales	f__Nectriaceae	g__Fusarium	s__Fusarium_graminearum	0.000247274	0.000366509	0.000442196	0.00010586	6.92071e-05	0.000146616	0.000258915	0.00012615	0.00336813	0.00133438	0.00119409	0.00278873
k__Fungi	p__Ascomycota	c__Sordariomycetes	o__Hypocreales	f__Nectriaceae	g__Fusarium	s__Fusarium_langsethiae	4.00247e-05	0.000115609	0.000200468	3.17193e-05	0	0.000264351	9.4706e-05	0.000173355	0.000924957	0.000597751	0.000932126	0.000923605
k__Fungi	p__Ascomycota	c__Sordariomycetes	o__Hypocreales	f__Nectriaceae	g__Fusarium	s__Fusarium_oxysporum	0.00233993	0.00513923	0.00444756	0.00199903	0.000543046	0.000935856	0.00112448	0.000529453	0.0231898	0.016526	0.0166444	0.021365
k__Fungi	p__Ascomycota	c__Sordariomycetes	o__Hypocreales	f__Nectriaceae	g__Fusarium	s__Fusarium_pseudograminearum	0.000158984	0.000291424	0.000173125	5.79907e-05	0.00016397	4.25558e-05	0.000170005	4.36663e-05	0.00134081	0.00140723	0.000960166	0.00159487
k__Fungi	p__Ascomycota	c__Sordariomycetes	o__Hypocreales	f__Nectriaceae	g__Fusarium	s__Fusarium_sp._FIESC_5	6.94095e-06	0.00011677	0.000136342	4.16946e-05	1.09224e-05	0	0	6.35567e-06	0.000220152	0.000247036	0.000284195	0.000350582
k__Fungi	p__Ascomycota	c__Sordariomycetes	o__Hypocreales	f__Nectriaceae	g__Fusarium	s__Fusarium_verticillioides	0.000137678	0.000598418	0.000689803	0.000527469	4.83987e-06	0.000452947	0.000372049	0.000391709	0.00132122	0.0014403	0.00162078	0.00145649
k__Fungi	p__Ascomycota	c__Sordariomycetes	o__Hypocreales	f__Nectriaceae	g__Fusarium	s__Nectria_haematococca	0.00235091	0.00112349	0.00118602	0.000225698	0.00274259	0.000475456	0.000246322	0.000993731	0.0060108	0.00391852	0.00507984	0.00668616
k__Fungi	p__Ascomycota	c__Sordariomycetes	o__Hypocreales	f__Nectriaceae	g__Neonectria		0.000657592	0.0012727	0.000948025	0.000792617	0.000225258	0.00397293	0.000486114	0.000254257	0.00332905	0.00134687	0.00372887	0.00345733
k__Fungi	p__Ascomycota	c__Sordariomycetes	o__Hypocreales	f__Nectriaceae	g__Neonectria	s__Neonectria_ditissima	0.000657592	0.0012727	0.000948025	0.000792617	0.000225258	0.00397293	0.000486114	0.000254257	0.00332905	0.00134687	0.00372887	0.00345733
k__Fungi	p__Ascomycota	c__Sordariomycetes	o__Hypocreales	f__Ophiocordycipitaceae			0.00359525	0.0101993	0.00643036	0.00359868	0.00143404	0.0009037	0.000948298	0.000687816	0.0327845	0.0428887	0.0298632	0.0358373
k__Fungi	p__Ascomycota	c__Sordariomycetes	o__Hypocreales	f__Ophiocordycipitaceae	g__Drechmeria		0.0019253	0.00655096	0.00355512	0.00250033	0.00137448	0.000770473	0.000816426	0.000457102	0.0177764	0.0295783	0.0184393	0.0202616
k__Fungi	p__Ascomycota	c__Sordariomycetes	o__Hypocreales	f__Ophiocordycipitaceae	g__Drechmeria	s__Drechmeria_coniospora	0.0019253	0.00655096	0.00355512	0.00250033	0.00137448	0.000770473	0.000816426	0.000457102	0.0177764	0.0295783	0.0184393	0.0202616
k__Fungi	p__Ascomycota	c__Sordariomycetes	o__Hypocreales	f__Ophiocordycipitaceae	g__Hirsutella		0.000155104	0.000522744	0.000431169	0.000186456	2.37258e-06	9.47529e-06	1.61451e-05	1.48643e-05	0.00262116	0.0022321	0.00233679	0.00286111
k__Fungi	p__Ascomycota	c__Sordariomycetes	o__Hypocreales	f__Ophiocordycipitaceae	g__Hirsutella	s__Hirsutella_minnesotensis	0.000155104	0.000522744	0.000431169	0.000186456	2.37258e-06	0	1.61451e-05	1.48643e-05	0.00262116	0.00222713	0.00216237	0.00286111
k__Fungi	p__Ascomycota	c__Sordariomycetes	o__Hypocreales	f__Ophiocordycipitaceae	g__Hirsutella	s__Hirsutella_rhossiliensis	0	0	0	0	0	9.47529e-06	0	0	0	4.97818e-06	0.00017442	0
k__Fungi	p__Ascomycota	c__Sordariomycetes	o__Hypocreales	f__Ophiocordycipitaceae	g__Ophiocordyceps		0.000531372	0.000831303	0.000889676	0.000388386	4.6369e-05	5.1421e-05	4.46089e-05	0.000167289	0.00250974	0.00282082	0.00288885	0.00294173
k__Fungi	p__Ascomycota	c__Sordariomycetes	o__Hypocreales	f__Ophiocordycipitaceae	g__Ophiocordyceps	s__Ophiocordyceps_sinensis	0.000250962	0.000321806	0.000485024	0.000203662	3.10868e-05	1.56099e-05	2.63332e-05	0.000162803	0.00179406	0.00162708	0.00201493	0.00136961
k__Fungi	p__Ascomycota	c__Sordariomycetes	o__Hypocreales	f__Ophiocordycipitaceae	g__Ophiocordyceps	s__Ophiocordyceps_unilateralis	0.00028041	0.000509496	0.000404652	0.000184723	1.52822e-05	3.5811e-05	1.82757e-05	4.48635e-06	0.000715675	0.00119374	0.000873917	0.00157212
k__Fungi	p__Ascomycota	c__Sordariomycetes	o__Hypocreales	f__Ophiocordycipitaceae	g__Purpureocillium		0.000639797	0.00176297	0.00105102	0.000408071	1.08249e-05	7.23312e-05	6.36501e-05	4.85612e-05	0.00649894	0.00517036	0.00456138	0.00652266
k__Fungi	p__Ascomycota	c__Sordariomycetes	o__Hypocreales	f__Ophiocordycipitaceae	g__Purpureocillium	s__Purpureocillium_lilacinum	0.000639797	0.00176297	0.00105102	0.000408071	1.08249e-05	7.23312e-05	6.36501e-05	4.85612e-05	0.00649894	0.00517036	0.00456138	0.00652266
k__Fungi	p__Ascomycota	c__Sordariomycetes	o__Hypocreales	f__Ophiocordycipitaceae	g__Tolypocladium		0.000343676	0.00053128	0.000503374	0.000115438	0	0	7.46716e-06	0	0.00337824	0.00308719	0.00163679	0.00325025
k__Fungi	p__Ascomycota	c__Sordariomycetes	o__Hypocreales	f__Ophiocordycipitaceae	g__Tolypocladium	s__Tolypocladium_ophioglossoides	0.000343676	0.00053128	0.000503374	0.000115438	0	0	7.46716e-06	0	0.00337824	0.00308719	0.00163679	0.00325025
k__Fungi	p__Ascomycota	c__Sordariomycetes	o__Hypocreales	f__Stachybotriaceae			0.00103507	0.00142451	0.000961814	0.000982362	0.000270402	0.00142962	0.000847846	0.000420504	0.00262085	0.00210177	0.00272023	0.00220068
k__Fungi	p__Ascomycota	c__Sordariomycetes	o__Hypocreales	f__Stachybotriaceae	g__Stachybotrys		0.00103507	0.00142451	0.000961814	0.000982362	0.000270402	0.00142962	0.000847846	0.000420504	0.00262085	0.00210177	0.00272023	0.00220068
k__Fungi	p__Ascomycota	c__Sordariomycetes	o__Hypocreales	f__Stachybotriaceae	g__Stachybotrys	s__Stachybotrys_chartarum	0.00101084	0.00137788	0.000863881	0.000974686	0.000242758	0.00132254	0.000809933	0.000346968	0.0022532	0.00195881	0.00224437	0.00172233
k__Fungi	p__Ascomycota	c__Sordariomycetes	o__Hypocreales	f__Stachybotriaceae	g__Stachybotrys	s__Stachybotrys_chlorohalonata	2.42295e-05	4.66364e-05	9.79329e-05	7.67635e-06	2.7644e-05	0.000107083	3.79133e-05	7.35353e-05	0.000367652	0.000142959	0.000475863	0.000478347
k__Fungi	p__Ascomycota	c__Sordariomycetes	o__Magnaporthales				0.00162606	0.00298485	0.00233069	0.00145782	0.00347097	0.000702489	0.000749558	0.000793384	0.0167669	0.0079542	0.00792176	0.0156066
k__Fungi	p__Ascomycota	c__Sordariomycetes	o__Magnaporthales	f__Magnaporthaceae			0.00162606	0.00298485	0.00233069	0.00145782	0.00347097	0.000702489	0.000749558	0.000793384	0.0167669	0.0079542	0.00792176	0.0156066
k__Fungi	p__Ascomycota	c__Sordariomycetes	o__Magnaporthales	f__Magnaporthaceae	g__Gaeumannomyces		0.000685538	0.00129736	0.000817318	0.000665867	0.000393846	0.000154338	0.000168276	0.000234251	0.0100396	0.00340612	0.00260645	0.00669069
k__Fungi	p__Ascomycota	c__Sordariomycetes	o__Magnaporthales	f__Magnaporthaceae	g__Gaeumannomyces	s__Gaeumannomyces_graminis	0.000685538	0.00129736	0.000817318	0.000665867	0.000393846	0.000154338	0.000168276	0.000234251	0.0100396	0.00340612	0.00260645	0.00669069
k__Fungi	p__Ascomycota	c__Sordariomycetes	o__Magnaporthales	f__Magnaporthaceae	g__Magnaporthe		0.000479764	0.00105687	0.000838118	0.000386478	2.81734e-05	0.000178765	0.000491622	0.000420806	0.00326749	0.00298452	0.00317907	0.00490042
k__Fungi	p__Ascomycota	c__Sordariomycetes	o__Magnaporthales	f__Magnaporthaceae	g__Magnaporthe	s__Magnaporthe_grisea	0	0	2.29647e-05	1.24003e-05	0	0	0	0	0.000224458	6.76601e-05	0.000100571	0.000118983
k__Fungi	p__Ascomycota	c__Sordariomycetes	o__Magnaporthales	f__Magnaporthaceae	g__Magnaporthe	s__Magnaporthe_oryzae	0.000479764	0.00105687	0.000815154	0.000374077	2.81734e-05	0.000178765	0.000491622	0.000420806	0.00304303	0.00291686	0.0030785	0.00478144
k__Fungi	p__Ascomycota	c__Sordariomycetes	o__Magnaporthales	f__Magnaporthaceae	g__Magnaporthiopsis		0.000460754	0.000630618	0.000675252	0.000405478	0.00304895	0.000369386	8.96601e-05	0.000138327	0.00345978	0.00156356	0.00213624	0.00401546
k__Fungi	p__Ascomycota	c__Sordariomycetes	o__Magnaporthales	f__Magnaporthaceae	g__Magnaporthiopsis	s__Magnaporthiopsis_poae	0.000460754	0.000630618	0.000675252	0.000405478	0.00304895	0.000369386	8.96601e-05	0.000138327	0.00345978	0.00156356	0.00213624	0.00401546
k__Fungi	p__Ascomycota	c__Sordariomycetes	o__Microascales				0.00191603	0.00490808	0.00346852	0.0016326	0.00280038	0.00124339	0.00247943	0.0013474	0.0128802	0.0175308	0.0119481	0.0173033
k__Fungi	p__Ascomycota	c__Sordariomycetes	o__Microascales	f__Ceratocystidaceae			0.000322147	0.00232961	0.00124532	0.000669753	0.000256637	0.000107047	0.000178548	0.000202981	0.00562582	0.00968687	0.00572857	0.00743705
k__Fungi	p__Ascomycota	c__Sordariomycetes	o__Microascales	f__Ceratocystidaceae	g__Ceratocystis		0.00013995	0.00123919	0.000667257	0.000177533	0.000256637	0.000107047	0.000150094	0.000191958	0.00157054	0.00438898	0.00357219	0.00317206
k__Fungi	p__Ascomycota	c__Sordariomycetes	o__Microascales	f__Ceratocystidaceae	g__Ceratocystis	s__Ceratocystis_platani	0.00013995	0.00123919	0.000667257	0.000177533	0.000256637	0.000107047	0.000150094	0.000191958	0.00157054	0.00438898	0.00357219	0.00317206
k__Fungi	p__Ascomycota	c__Sordariomycetes	o__Microascales	f__Ceratocystidaceae	g__Thielaviopsis		0.000182198	0.00109042	0.00057806	0.000492221	0	0	2.84542e-05	1.10231e-05	0.00405528	0.00529789	0.00215638	0.00426499
k__Fungi	p__Ascomycota	c__Sordariomycetes	o__Microascales	f__Ceratocystidaceae	g__Thielaviopsis	s__Thielaviopsis_punctulata	0.000182198	0.00109042	0.00057806	0.000492221	0	0	2.84542e-05	1.10231e-05	0.00405528	0.00529789	0.00215638	0.00426499
k__Fungi	p__Ascomycota	c__Sordariomycetes	o__Microascales	f__Microascaceae			0.00159389	0.00257848	0.00222321	0.000962842	0.00254374	0.00113634	0.00230088	0.00114442	0.00725436	0.00784392	0.00621954	0.00986622
k__Fungi	p__Ascomycota	c__Sordariomycetes	o__Microascales	f__Microascaceae	g__Scedosporium		0.00159389	0.00257848	0.00222321	0.000962842	0.00254374	0.00113634	0.00230088	0.00114442	0.00725436	0.00784392	0.00621954	0.00986622
k__Fungi	p__Ascomycota	c__Sordariomycetes	o__Microascales	f__Microascaceae	g__Scedosporium	s__Scedosporium_apiospermum	0.00159389	0.00257848	0.00222321	0.000962842	0.00254374	0.00113634	0.00230088	0.00114442	0.00725436	0.00784392	0.00621954	0.00986622
k__Fungi	p__Ascomycota	c__Sordariomycetes	o__Ophiostomatales				0.00499574	0.013005	0.00934846	0.00475872	0.00340761	0.00231262	0.00177079	0.00115946	0.0511409	0.0346487	0.0429712	0.0460813
k__Fungi	p__Ascomycota	c__Sordariomycetes	o__Ophiostomatales	f__Ophiostomataceae			0.00499574	0.013005	0.00934846	0.00475872	0.00340761	0.00231262	0.00177079	0.00115946	0.0511409	0.0346487	0.0429712	0.0460813
k__Fungi	p__Ascomycota	c__Sordariomycetes	o__Ophiostomatales	f__Ophiostomataceae	g__Grosmannia		0.000246083	0.000238139	0.000371153	7.47937e-05	0.00210191	6.61726e-06	3.99804e-05	6.64582e-05	0.0014533	0.00129754	0.0013392	0.00242775
k__Fungi	p__Ascomycota	c__Sordariomycetes	o__Ophiostomatales	f__Ophiostomataceae	g__Grosmannia	s__Grosmannia_clavigera	0.000246083	0.000238139	0.000371153	7.47937e-05	0.00210191	6.61726e-06	3.99804e-05	6.64582e-05	0.0014533	0.00129754	0.0013392	0.00242775
k__Fungi	p__Ascomycota	c__Sordariomycetes	o__Ophiostomatales	f__Ophiostomataceae	g__Ophiostoma		0.000352265	0.000796774	0.000576784	0.00022652	0.000147417	0.000349796	0.000432254	0.000200693	0.00211529	0.00177414	0.00339882	0.00340638
k__Fungi	p__Ascomycota	c__Sordariomycetes	o__Ophiostomatales	f__Ophiostomataceae	g__Ophiostoma	s__Ophiostoma_piceae	0.000352265	0.000796774	0.000576784	0.00022652	0.000147417	0.000349796	0.000432254	0.000200693	0.00211529	0.00177414	0.00339882	0.00340638
k__Fungi	p__Ascomycota	c__Sordariomycetes	o__Ophiostomatales	f__Ophiostomataceae	g__Sporothrix		0.00439739	0.0119701	0.00840052	0.00445741	0.00115829	0.00195621	0.00129856	0.000892306	0.0475724	0.031577	0.0382332	0.0402472
k__Fungi	p__Ascomycota	c__Sordariomycetes	o__Ophiostomatales	f__Ophiostomataceae	g__Sporothrix	s__Sporothrix_brasiliensis	8.5182e-05	3.8461e-05	0.000302237	5.68997e-05	0	0.00149183	0.00010972	5.88211e-05	0.000497409	0.000217059	0.000609295	0.000677265
k__Fungi	p__Ascomycota	c__Sordariomycetes	o__Ophiostomatales	f__Ophiostomataceae	g__Sporothrix	s__Sporothrix_insectorum	0.00395932	0.0113937	0.00760893	0.00402163	3.66381e-05	4.34196e-05	0.000368927	0.000375778	0.0455567	0.0304693	0.0352513	0.0379128
k__Fungi	p__Ascomycota	c__Sordariomycetes	o__Ophiostomatales	f__Ophiostomataceae	g__Sporothrix	s__Sporothrix_schenckii	0.00035289	0.000537926	0.000489358	0.000378873	0.00112165	0.000420954	0.000819911	0.000457707	0.00151826	0.000890697	0.00237267	0.00165707
k__Fungi	p__Ascomycota	c__Sordariomycetes	o__Sordariales				0.00701888	0.0203898	0.0161168	0.00893512	0.00391554	0.0094733	0.00690158	0.00742208	0.0663535	0.0554492	0.0578051	0.0736724
k__Fungi	p__Ascomycota	c__Sordariomycetes	o__Sordariales	f__Chaetomiaceae			0.00331457	0.0108758	0.00742168	0.00382297	0.000247745	0.000831249	0.00119502	0.00117036	0.0388938	0.0301433	0.0291207	0.0388987
k__Fungi	p__Ascomycota	c__Sordariomycetes	o__Sordariales	f__Chaetomiaceae	g__Chaetomium		0.00250602	0.00736925	0.00529096	0.00254683	0.000209858	0.000831249	0.00111833	0.00104044	0.030674	0.01967	0.0211088	0.0288413
k__Fungi	p__Ascomycota	c__Sordariomycetes	o__Sordariales	f__Chaetomiaceae	g__Chaetomium	s__Chaetomium_globosum	0.000460295	0.00127516	0.00112974	0.000749403	0.000188257	0.00057726	0.000940855	0.000799352	0.00465581	0.00435409	0.00318765	0.00520027
k__Fungi	p__Ascomycota	c__Sordariomycetes	o__Sordariales	f__Chaetomiaceae	g__Chaetomium	s__Chaetomium_thermophilum	0.00204573	0.00609409	0.00416122	0.00179743	2.16015e-05	0.000253989	0.000177477	0.000241088	0.0260182	0.0153159	0.0179212	0.023641
k__Fungi	p__Ascomycota	c__Sordariomycetes	o__Sordariales	f__Chaetomiaceae	g__Myceliophthora		0.000589306	0.0022756	0.00125844	0.00103384	0	0	2.908e-05	4.47483e-05	0.0055248	0.00459325	0.0039735	0.005283
k__Fungi	p__Ascomycota	c__Sordariomycetes	o__Sordariales	f__Chaetomiaceae	g__Myceliophthora	s__Myceliophthora_thermophila	0.000589306	0.0022756	0.00125844	0.00103384	0	0	2.908e-05	4.47483e-05	0.0055248	0.00459325	0.0039735	0.005283
k__Fungi	p__Ascomycota	c__Sordariomycetes	o__Sordariales	f__Chaetomiaceae	g__Thielavia		0.000219237	0.00123093	0.000872286	0.000242293	3.78871e-05	0	4.7612e-05	8.51691e-05	0.00269495	0.00588006	0.00403842	0.00477442
k__Fungi	p__Ascomycota	c__Sordariomycetes	o__Sordariales	f__Chaetomiaceae	g__Thielavia	s__Thielavia_terrestris	0.000219237	0.00123093	0.000872286	0.000242293	3.78871e-05	0	4.7612e-05	8.51691e-05	0.00269495	0.00588006	0.00403842	0.00477442
k__Fungi	p__Ascomycota	c__Sordariomycetes	o__Sordariales	f__Lasiosphaeriaceae			0.00232351	0.00577908	0.00547354	0.00393226	0.0033	0.00753676	0.00503124	0.00558921	0.01363	0.0125492	0.013461	0.0156655
k__Fungi	p__Ascomycota	c__Sordariomycetes	o__Sordariales	f__Lasiosphaeriaceae	g__Podospora		0.00232351	0.00577908	0.00547354	0.00393226	0.0033	0.00753676	0.00503124	0.00558921	0.01363	0.0125492	0.013461	0.0156655
k__Fungi	p__Ascomycota	c__Sordariomycetes	o__Sordariales	f__Lasiosphaeriaceae	g__Podospora	s__Podospora_anserina	0.00232351	0.00577908	0.00547354	0.00393226	0.0033	0.00753676	0.00503124	0.00558921	0.01363	0.0125492	0.013461	0.0156655
k__Fungi	p__Ascomycota	c__Sordariomycetes	o__Sordariales	f__Sordariaceae			0.000894969	0.0021257	0.00192656	0.000774848	0.000352023	0.00104948	0.000434257	0.00051814	0.00739425	0.0076834	0.00911003	0.0107863
k__Fungi	p__Ascomycota	c__Sordariomycetes	o__Sordariales	f__Sordariaceae	g__Neurospora		0.000560667	0.00145875	0.0011629	0.000489203	3.74001e-05	7.70533e-05	0.000265658	0.000323589	0.00465518	0.00455502	0.00545626	0.00619614
k__Fungi	p__Ascomycota	c__Sordariomycetes	o__Sordariales	f__Sordariaceae	g__Neurospora	s__Neurospora_crassa	0.000479266	0.00128605	0.00102593	0.000353575	3.74001e-05	7.42151e-05	7.69942e-05	0.000273683	0.00326746	0.00412724	0.00475274	0.00536882
k__Fungi	p__Ascomycota	c__Sordariomycetes	o__Sordariales	f__Sordariaceae	g__Neurospora	s__Neurospora_tetrasperma	8.14015e-05	0.0001727	0.000136969	0.000135628	0	2.83817e-06	0.000188663	4.99053e-05	0.00138772	0.000427781	0.000703517	0.000827319
k__Fungi	p__Ascomycota	c__Sordariomycetes	o__Sordariales	f__Sordariaceae	g__Sordaria		0.000334301	0.000666956	0.000763662	0.000285645	0.000314623	0.000972424	0.000168599	0.000194552	0.00273907	0.00312838	0.00365377	0.00459016
k__Fungi	p__Ascomycota	c__Sordariomycetes	o__Sordariales	f__Sordariaceae	g__Sordaria	s__Sordaria_macrospora	0.000334301	0.000666956	0.000763662	0.000285645	0.000314623	0.000972424	0.000168599	0.000194552	0.00273907	0.00312838	0.00365377	0.00459016
k__Fungi	p__Ascomycota	c__Sordariomycetes	o__Sordariales	f__Sordariales_noname			0.000485832	0.00160926	0.00129503	0.000405043	1.57709e-05	5.58192e-05	0.000241057	0.00014438	0.00643548	0.00507339	0.00611327	0.00832186
k__Fungi	p__Ascomycota	c__Sordariomycetes	o__Sordariales	f__Sordariales_noname	g__Madurella		0.000485832	0.00160926	0.00129503	0.000405043	1.57709e-05	5.58192e-05	0.000241057	0.00014438	0.00643548	0.00507339	0.00611327	0.00832186
k__Fungi	p__Ascomycota	c__Sordariomycetes	o__Sordariales	f__Sordariales_noname	g__Madurella	s__Madurella_mycetomatis	0.000485832	0.00160926	0.00129503	0.000405043	1.57709e-05	5.58192e-05	0.000241057	0.00014438	0.00643548	0.00507339	0.00611327	0.00832186
k__Fungi	p__Ascomycota	c__Sordariomycetes	o__Togniniales				0.000784727	0.00181	0.00140293	0.000744982	0.000352342	0.000774127	0.00105096	0.000909889	0.00807581	0.0051341	0.00634416	0.00717489
k__Fungi	p__Ascomycota	c__Sordariomycetes	o__Togniniales	f__Togniniaceae			0.000784727	0.00181	0.00140293	0.000744982	0.000352342	0.000774127	0.00105096	0.000909889	0.00807581	0.0051341	0.00634416	0.00717489
k__Fungi	p__Ascomycota	c__Sordariomycetes	o__Togniniales	f__Togniniaceae	g__Phaeoacremonium		0.000784727	0.00181	0.00140293	0.000744982	0.000352342	0.000774127	0.00105096	0.000909889	0.00807581	0.0051341	0.00634416	0.00717489
k__Fungi	p__Ascomycota	c__Sordariomycetes	o__Togniniales	f__Togniniaceae	g__Phaeoacremonium	s__Phaeoacremonium_minimum	0.000784727	0.00181	0.00140293	0.000744982	0.000352342	0.000774127	0.00105096	0.000909889	0.00807581	0.0051341	0.00634416	0.00717489
k__Fungi	p__Ascomycota	c__Sordariomycetes	o__Xylariales				0.00191982	0.00670371	0.00521792	0.00250058	1.90181e-05	0.000196455	0.0013542	0.000790438	0.0255666	0.0199106	0.0207212	0.0239873
k__Fungi	p__Ascomycota	c__Sordariomycetes	o__Xylariales	f__Diatrypaceae			0.000554602	0.00085792	0.000834631	0.000295506	9.47177e-06	4.75615e-06	0.000330006	0.000161313	0.00431136	0.00313315	0.00239221	0.00375185
k__Fungi	p__Ascomycota	c__Sordariomycetes	o__Xylariales	f__Diatrypaceae	g__Eutypa		0.000554602	0.00085792	0.000834631	0.000295506	9.47177e-06	4.75615e-06	0.000330006	0.000161313	0.00431136	0.00313315	0.00239221	0.00375185
k__Fungi	p__Ascomycota	c__Sordariomycetes	o__Xylariales	f__Diatrypaceae	g__Eutypa	s__Eutypa_lata	0.000554602	0.00085792	0.000834631	0.000295506	9.47177e-06	4.75615e-06	0.000330006	0.000161313	0.00431136	0.00313315	0.00239221	0.00375185
k__Fungi	p__Ascomycota	c__Sordariomycetes	o__Xylariales	f__Microdochiaceae			0.000690657	0.00262971	0.00175807	0.000941152	0	0	4.38078e-05	5.31443e-05	0.0114058	0.00841554	0.00859957	0.00900919
k__Fungi	p__Ascomycota	c__Sordariomycetes	o__Xylariales	f__Microdochiaceae	g__Microdochium		0.000690657	0.00262971	0.00175807	0.000941152	0	0	4.38078e-05	5.31443e-05	0.0114058	0.00841554	0.00859957	0.00900919
k__Fungi	p__Ascomycota	c__Sordariomycetes	o__Xylariales	f__Microdochiaceae	g__Microdochium	s__Microdochium_bolleyi	0.000690657	0.00262971	0.00175807	0.000941152	0	0	4.38078e-05	5.31443e-05	0.0114058	0.00841554	0.00859957	0.00900919
k__Fungi	p__Ascomycota	c__Sordariomycetes	o__Xylariales	f__Sporocadaceae			0.000288191	0.00123454	0.00105949	0.00077668	0	0.000139417	0.000382585	0.000459802	0.00222078	0.002665	0.00195587	0.00336835
k__Fungi	p__Ascomycota	c__Sordariomycetes	o__Xylariales	f__Sporocadaceae	g__Pestalotiopsis		0.000288191	0.00123454	0.00105949	0.00077668	0	0.000139417	0.000382585	0.000459802	0.00222078	0.002665	0.00195587	0.00336835
k__Fungi	p__Ascomycota	c__Sordariomycetes	o__Xylariales	f__Sporocadaceae	g__Pestalotiopsis	s__Pestalotiopsis_fici	0.000288191	0.00123454	0.00105949	0.00077668	0	0.000139417	0.000382585	0.000459802	0.00222078	0.002665	0.00195587	0.00336835
k__Fungi	p__Ascomycota	c__Sordariomycetes	o__Xylariales	f__Xylariaceae			0.000386372	0.00198154	0.00156573	0.000487241	9.54635e-06	5.22817e-05	0.000597799	0.000116179	0.00762862	0.0056969	0.00777356	0.00785789
k__Fungi	p__Ascomycota	c__Sordariomycetes	o__Xylariales	f__Xylariaceae	g__Rosellinia		0.000386372	0.00198154	0.00156573	0.000487241	9.54635e-06	5.22817e-05	0.000597799	0.000116179	0.00762862	0.0056969	0.00777356	0.00785789
k__Fungi	p__Ascomycota	c__Sordariomycetes	o__Xylariales	f__Xylariaceae	g__Rosellinia	s__Rosellinia_necatrix	0.000386372	0.00198154	0.00156573	0.000487241	9.54635e-06	5.22817e-05	0.000597799	0.000116179	0.00762862	0.0056969	0.00777356	0.00785789
k__Fungi	p__Ascomycota	c__Taphrinomycetes					0.00095478	0.00265343	0.00246077	0.000762858	5.58703e-06	3.92766e-05	0.000113456	7.82868e-05	0.0123681	0.0100191	0.0106165	0.0145999
k__Fungi	p__Ascomycota	c__Taphrinomycetes	o__Taphrinales				0.00095478	0.00265343	0.00246077	0.000762858	5.58703e-06	3.92766e-05	0.000113456	7.82868e-05	0.0123681	0.0100191	0.0106165	0.0145999
k__Fungi	p__Ascomycota	c__Taphrinomycetes	o__Taphrinales	f__Taphrinaceae			0.00095478	0.00265343	0.00246077	0.000762858	5.58703e-06	3.92766e-05	0.000113456	7.82868e-05	0.0123681	0.0100191	0.0106165	0.0145999
k__Fungi	p__Ascomycota	c__Taphrinomycetes	o__Taphrinales	f__Taphrinaceae	g__Taphrina		0.00095478	0.00265343	0.00246077	0.000762858	5.58703e-06	3.92766e-05	0.000113456	7.82868e-05	0.0123681	0.0100191	0.0106165	0.0145999
k__Fungi	p__Ascomycota	c__Taphrinomycetes	o__Taphrinales	f__Taphrinaceae	g__Taphrina	s__Taphrina_deformans	0.00095478	0.00265343	0.00246077	0.000762858	5.58703e-06	3.92766e-05	0.000113456	7.82868e-05	0.0123681	0.0100191	0.0106165	0.0145999
k__Fungi	p__Ascomycota	c__Xylonomycetes					0.000138992	0.00101606	0.00068917	0.000234678	0	0	2.34018e-05	0	0.00260226	0.0014557	0.00487119	0.00377182
k__Fungi	p__Ascomycota	c__Xylonomycetes	o__Xylonomycetales				0.000138992	0.00101606	0.00068917	0.000234678	0	0	2.34018e-05	0	0.00260226	0.0014557	0.00487119	0.00377182
k__Fungi	p__Ascomycota	c__Xylonomycetes	o__Xylonomycetales	f__Xylonomycetaceae			0.000138992	0.00101606	0.00068917	0.000234678	0	0	2.34018e-05	0	0.00260226	0.0014557	0.00487119	0.00377182
k__Fungi	p__Ascomycota	c__Xylonomycetes	o__Xylonomycetales	f__Xylonomycetaceae	g__Xylona		0.000138992	0.00101606	0.00068917	0.000234678	0	0	2.34018e-05	0	0.00260226	0.0014557	0.00487119	0.00377182
k__Fungi	p__Ascomycota	c__Xylonomycetes	o__Xylonomycetales	f__Xylonomycetaceae	g__Xylona	s__Xylona_heveae	0.000138992	0.00101606	0.00068917	0.000234678	0	0	2.34018e-05	0	0.00260226	0.0014557	0.00487119	0.00377182
k__Fungi	p__Basidiomycota						0.0716937	0.183511	0.146259	0.0632696	0.0151855	0.0100486	0.0112598	0.0159553	0.716034	0.569095	0.629059	0.792309
k__Fungi	p__Basidiomycota	c__Agaricomycetes					0.0399045	0.0984676	0.0761631	0.0369742	0.00819217	0.00792794	0.00652122	0.00741041	0.373909	0.299421	0.330781	0.413524
k__Fungi	p__Basidiomycota	c__Agaricomycetes	o__Agaricales				0.00698744	0.020305	0.0156727	0.00724558	0.00107327	0.00216229	0.00316986	0.00227272	0.0810503	0.0670785	0.077134	0.0927947
k__Fungi	p__Basidiomycota	c__Agaricomycetes	o__Agaricales	f__Agaricaceae			0.000681524	0.00116345	0.00128848	0.000306239	0	0	3.83114e-05	1.61528e-05	0.00767802	0.00459412	0.00612086	0.00855811
k__Fungi	p__Basidiomycota	c__Agaricomycetes	o__Agaricales	f__Agaricaceae	g__Agaricus		0.000413649	0.00054979	0.000600681	0.000165402	0	0	2.02273e-05	1.02615e-05	0.00405941	0.00224254	0.00308291	0.00410278
k__Fungi	p__Basidiomycota	c__Agaricomycetes	o__Agaricales	f__Agaricaceae	g__Agaricus	s__Agaricus_bisporus	0.000413649	0.00054979	0.000600681	0.000165402	0	0	2.02273e-05	1.02615e-05	0.00405941	0.00224254	0.00308291	0.00410278
k__Fungi	p__Basidiomycota	c__Agaricomycetes	o__Agaricales	f__Agaricaceae	g__Leucoagaricus		0.000267876	0.000613661	0.000687799	0.000140837	0	0	1.80841e-05	5.89127e-06	0.0036186	0.00235158	0.00303795	0.00445533
k__Fungi	p__Basidiomycota	c__Agaricomycetes	o__Agaricales	f__Agaricaceae	g__Leucoagaricus	s__Leucoagaricus_sp._SymC.cos	0.000267876	0.000613661	0.000687799	0.000140837	0	0	1.80841e-05	5.89127e-06	0.0036186	0.00235158	0.00303795	0.00445533
k__Fungi	p__Basidiomycota	c__Agaricomycetes	o__Agaricales	f__Agaricales_noname			0.000240864	0.00121841	0.000774474	0.000192847	2.81296e-06	1.00626e-05	8.68401e-05	8.62971e-06	0.0030891	0.00252771	0.00383697	0.00368351
k__Fungi	p__Basidiomycota	c__Agaricomycetes	o__Agaricales	f__Agaricales_noname	g__Plicaturopsis		0.000240864	0.00121841	0.000774474	0.000192847	2.81296e-06	1.00626e-05	8.68401e-05	8.62971e-06	0.0030891	0.00252771	0.00383697	0.00368351
k__Fungi	p__Basidiomycota	c__Agaricomycetes	o__Agaricales	f__Agaricales_noname	g__Plicaturopsis	s__Plicaturopsis_crispa	0.000240864	0.00121841	0.000774474	0.000192847	2.81296e-06	1.00626e-05	8.68401e-05	8.62971e-06	0.0030891	0.00252771	0.00383697	0.00368351
k__Fungi	p__Basidiomycota	c__Agaricomycetes	o__Agaricales	f__Amanitaceae			0.000404131	0.001544	0.00116193	0.000442752	0	0	4.57102e-05	1.27687e-05	0.00695352	0.00670665	0.00579905	0.00853896
k__Fungi	p__Basidiomycota	c__Agaricomycetes	o__Agaricales	f__Amanitaceae	g__Amanita		0.000404131	0.001544	0.00116193	0.000442752	0	0	4.57102e-05	1.27687e-05	0.00695352	0.00670665	0.00579905	0.00853896
k__Fungi	p__Basidiomycota	c__Agaricomycetes	o__Agaricales	f__Amanitaceae	g__Amanita	s__Amanita_muscaria	0.000404131	0.001544	0.00116193	0.000442752	0	0	4.57102e-05	1.27687e-05	0.00695352	0.00670665	0.00579905	0.00853896
k__Fungi	p__Basidiomycota	c__Agaricomycetes	o__Agaricales	f__Cortinariaceae			0.000448318	0.000761124	0.00075802	0.000458114	0	0	3.9896e-05	0	0.00460936	0.00279245	0.00297833	0.00365354
k__Fungi	p__Basidiomycota	c__Agaricomycetes	o__Agaricales	f__Cortinariaceae	g__Hebeloma		0.000448318	0.000761124	0.00075802	0.000458114	0	0	3.9896e-05	0	0.00460936	0.00279245	0.00297833	0.00365354
k__Fungi	p__Basidiomycota	c__Agaricomycetes	o__Agaricales	f__Cortinariaceae	g__Hebeloma	s__Hebeloma_cylindrosporum	0.000448318	0.000761124	0.00075802	0.000458114	0	0	3.9896e-05	0	0.00460936	0.00279245	0.00297833	0.00365354
k__Fungi	p__Basidiomycota	c__Agaricomycetes	o__Agaricales	f__Fistulinaceae			0.000280527	0.000446363	0.00036627	0.000176901	3.64406e-05	9.47529e-06	0.000140459	0.000348392	0.00236686	0.00188843	0.0018223	0.00311625
k__Fungi	p__Basidiomycota	c__Agaricomycetes	o__Agaricales	f__Fistulinaceae	g__Fistulina		0.000280527	0.000446363	0.00036627	0.000176901	3.64406e-05	9.47529e-06	0.000140459	0.000348392	0.00236686	0.00188843	0.0018223	0.00311625
k__Fungi	p__Basidiomycota	c__Agaricomycetes	o__Agaricales	f__Fistulinaceae	g__Fistulina	s__Fistulina_hepatica	0.000280527	0.000446363	0.00036627	0.000176901	3.64406e-05	9.47529e-06	0.000140459	0.000348392	0.00236686	0.00188843	0.0018223	0.00311625
k__Fungi	p__Basidiomycota	c__Agaricomycetes	o__Agaricales	f__Lyophyllaceae			0.000412126	0.00189925	0.00137951	0.000458177	0	0.000124006	4.91502e-05	2.47815e-05	0.0070458	0.00569108	0.00696171	0.00732222
k__Fungi	p__Basidiomycota	c__Agaricomycetes	o__Agaricales	f__Lyophyllaceae	g__Hypsizygus		9.68953e-05	0.000607643	0.000432132	0.000157834	0	0.000124006	2.99145e-05	0	0.0025943	0.00116762	0.00267157	0.00238505
k__Fungi	p__Basidiomycota	c__Agaricomycetes	o__Agaricales	f__Lyophyllaceae	g__Hypsizygus	s__Hypsizygus_marmoreus	9.68953e-05	0.000607643	0.000432132	0.000157834	0	0.000124006	2.99145e-05	0	0.0025943	0.00116762	0.00267157	0.00238505
k__Fungi	p__Basidiomycota	c__Agaricomycetes	o__Agaricales	f__Lyophyllaceae	g__Termitomyces		0.000315231	0.0012916	0.000947379	0.000300343	0	0	1.92357e-05	2.47815e-05	0.0044515	0.00452346	0.00429013	0.00493716
k__Fungi	p__Basidiomycota	c__Agaricomycetes	o__Agaricales	f__Lyophyllaceae	g__Termitomyces	s__Termitomyces_sp._J132	0.000315231	0.0012916	0.000947379	0.000300343	0	0	1.92357e-05	2.47815e-05	0.0044515	0.00452346	0.00429013	0.00493716
k__Fungi	p__Basidiomycota	c__Agaricomycetes	o__Agaricales	f__Marasmiaceae			0.000867235	0.00206094	0.00178993	0.000495924	0.000140567	2.3528e-05	0.000206263	0.000158368	0.009578	0.00675522	0.00698656	0.0121194
k__Fungi	p__Basidiomycota	c__Agaricomycetes	o__Agaricales	f__Marasmiaceae	g__Moniliophthora		0.000867235	0.00206094	0.00178993	0.000495924	0.000140567	2.3528e-05	0.000206263	0.000158368	0.009578	0.00675522	0.00698656	0.0121194
k__Fungi	p__Basidiomycota	c__Agaricomycetes	o__Agaricales	f__Marasmiaceae	g__Moniliophthora	s__Moniliophthora_perniciosa	0	4.14e-05	3.14254e-05	0	0	0	0	0	2.21372e-05	5.05023e-05	0.000144177	0.000395418
k__Fungi	p__Basidiomycota	c__Agaricomycetes	o__Agaricales	f__Marasmiaceae	g__Moniliophthora	s__Moniliophthora_roreri	0.000867235	0.00201954	0.0017585	0.000495924	0.000140567	2.3528e-05	0.000206263	0.000158368	0.00955586	0.00670472	0.00684238	0.011724
k__Fungi	p__Basidiomycota	c__Agaricomycetes	o__Agaricales	f__Omphalotaceae			0.000254566	0.00100064	0.000457221	0.000262509	3.89835e-06	0.000110093	5.01361e-05	4.58538e-05	0.00269354	0.00299461	0.00500965	0.00324505
k__Fungi	p__Basidiomycota	c__Agaricomycetes	o__Agaricales	f__Omphalotaceae	g__Gymnopus		0.000254566	0.00100064	0.000457221	0.000262509	3.89835e-06	0.000110093	5.01361e-05	4.58538e-05	0.00269354	0.00299461	0.00500965	0.00324505
k__Fungi	p__Basidiomycota	c__Agaricomycetes	o__Agaricales	f__Omphalotaceae	g__Gymnopus	s__Gymnopus_luxurians	0.000254566	0.00100064	0.000457221	0.000262509	3.89835e-06	0.000110093	5.01361e-05	4.58538e-05	0.00269354	0.00299461	0.00500965	0.00324505
k__Fungi	p__Basidiomycota	c__Agaricomycetes	o__Agaricales	f__Physalacriaceae			4.30099e-05	8.37658e-05	0.00011581	1.26745e-05	0	0	0	0	0.00063631	0.00019538	0.000280977	0.00108281
k__Fungi	p__Basidiomycota	c__Agaricomycetes	o__Agaricales	f__Physalacriaceae	g__Flammulina		4.30099e-05	8.37658e-05	0.00011581	1.26745e-05	0	0	0	0	0.00063631	0.00019538	0.000280977	0.00108281
k__Fungi	p__Basidiomycota	c__Agaricomycetes	o__Agaricales	f__Physalacriaceae	g__Flammulina	s__Flammulina_velutipes	4.30099e-05	8.37658e-05	0.00011581	1.26745e-05	0	0	0	0	0.00063631	0.00019538	0.000280977	0.00108281
k__Fungi	p__Basidiomycota	c__Agaricomycetes	o__Agaricales	f__Pleurotaceae			0.000227584	0.00119601	0.000468509	0.000275473	7.21122e-05	4.72845e-06	6.88007e-05	0.000132449	0.00236245	0.00331843	0.00294014	0.00303455
k__Fungi	p__Basidiomycota	c__Agaricomycetes	o__Agaricales	f__Pleurotaceae	g__Pleurotus		0.000227584	0.00119601	0.000468509	0.000275473	7.21122e-05	4.72845e-06	6.88007e-05	0.000132449	0.00236245	0.00331843	0.00294014	0.00303455
k__Fungi	p__Basidiomycota	c__Agaricomycetes	o__Agaricales	f__Pleurotaceae	g__Pleurotus	s__Pleurotus_ostreatus	0.000227584	0.00119601	0.000468509	0.000275473	7.21122e-05	4.72845e-06	6.88007e-05	0.000132449	0.00236245	0.00331843	0.00294014	0.00303455
k__Fungi	p__Basidiomycota	c__Agaricomycetes	o__Agaricales	f__Psathyrellaceae			0.00139671	0.00394176	0.00283039	0.0014885	0.000338213	0.000732668	0.000440946	0.000314964	0.0189666	0.0171555	0.0184089	0.0189937
k__Fungi	p__Basidiomycota	c__Agaricomycetes	o__Agaricales	f__Psathyrellaceae	g__Coprinopsis		0.00139671	0.00394176	0.00283039	0.0014885	0.000338213	0.000732668	0.000440946	0.000314964	0.0189666	0.0171555	0.0184089	0.0189937
k__Fungi	p__Basidiomycota	c__Agaricomycetes	o__Agaricales	f__Psathyrellaceae	g__Coprinopsis	s__Coprinopsis_cinerea	0.00139671	0.00394176	0.00283039	0.0014885	0.000338213	0.000732668	0.000440946	0.000314964	0.0189666	0.0171555	0.0184089	0.0189937
k__Fungi	p__Basidiomycota	c__Agaricomycetes	o__Agaricales	f__Schizophyllaceae			0.000289856	0.000977091	0.000778473	0.000167917	0	0	8.32464e-06	6.2164e-06	0.00408465	0.002667	0.00307379	0.00452696
k__Fungi	p__Basidiomycota	c__Agaricomycetes	o__Agaricales	f__Schizophyllaceae	g__Schizophyllum		0.000289856	0.000977091	0.000778473	0.000167917	0	0	8.32464e-06	6.2164e-06	0.00408465	0.002667	0.00307379	0.00452696
k__Fungi	p__Basidiomycota	c__Agaricomycetes	o__Agaricales	f__Schizophyllaceae	g__Schizophyllum	s__Schizophyllum_commune	0.000289856	0.000977091	0.000778473	0.000167917	0	0	8.32464e-06	6.2164e-06	0.00408465	0.002667	0.00307379	0.00452696
k__Fungi	p__Basidiomycota	c__Agaricomycetes	o__Agaricales	f__Strophariaceae			0.00035364	0.000776965	0.000677259	0.000225694	0	0.000177563	0.000277253	7.44443e-05	0.00368473	0.0023672	0.00396601	0.00511269
k__Fungi	p__Basidiomycota	c__Agaricomycetes	o__Agaricales	f__Strophariaceae	g__Galerina		0.000155381	0.000363319	0.000289188	0.00010767	0	0.000177563	0.000277253	4.27374e-05	0.00191477	0.00117419	0.00206608	0.00220503
k__Fungi	p__Basidiomycota	c__Agaricomycetes	o__Agaricales	f__Strophariaceae	g__Galerina	s__Galerina_marginata	0.000155381	0.000363319	0.000289188	0.00010767	0	0.000177563	0.000277253	4.27374e-05	0.00191477	0.00117419	0.00206608	0.00220503
k__Fungi	p__Basidiomycota	c__Agaricomycetes	o__Agaricales	f__Strophariaceae	g__Hypholoma		0.000198259	0.000413645	0.000388071	0.000118024	0	0	0	3.17069e-05	0.00176996	0.00119301	0.00189993	0.00290766
k__Fungi	p__Basidiomycota	c__Agaricomycetes	o__Agaricales	f__Strophariaceae	g__Hypholoma	s__Hypholoma_sublateritium	0.000198259	0.000413645	0.000388071	0.000118024	0	0	0	3.17069e-05	0.00176996	0.00119301	0.00189993	0.00290766
k__Fungi	p__Basidiomycota	c__Agaricomycetes	o__Agaricales	f__Tricholomataceae			0.00108735	0.00323527	0.00282644	0.00228186	0.000479228	0.000970165	0.00171777	0.0011297	0.00730144	0.0074247	0.00894869	0.00980698
k__Fungi	p__Basidiomycota	c__Agaricomycetes	o__Agaricales	f__Tricholomataceae	g__Laccaria		0.00052681	0.00146066	0.00116897	0.000487686	6.27232e-05	0.000138053	0.000571005	0.000351459	0.00505352	0.0040752	0.00480899	0.00553511
k__Fungi	p__Basidiomycota	c__Agaricomycetes	o__Agaricales	f__Tricholomataceae	g__Laccaria	s__Laccaria_amethystina	0.000230727	0.000813404	0.000431017	0.000132207	3.16363e-05	4.46708e-05	0.000202742	0.00012309	0.00200722	0.00215548	0.00227869	0.00234564
k__Fungi	p__Basidiomycota	c__Agaricomycetes	o__Agaricales	f__Tricholomataceae	g__Laccaria	s__Laccaria_bicolor	0.000296082	0.000647254	0.000737956	0.000355479	3.10868e-05	9.33819e-05	0.000368263	0.000228368	0.0030463	0.00191972	0.0025303	0.00318946
k__Fungi	p__Basidiomycota	c__Agaricomycetes	o__Agaricales	f__Tricholomataceae	g__Mycena		0.000560545	0.00177461	0.00165747	0.00179417	0.000416505	0.000832113	0.00114676	0.000778244	0.00224792	0.0033495	0.0041397	0.00427187
k__Fungi	p__Basidiomycota	c__Agaricomycetes	o__Agaricales	f__Tricholomataceae	g__Mycena	s__Mycena_chlorophos	0.000560545	0.00177461	0.00165747	0.00179417	0.000416505	0.000832113	0.00114676	0.000778244	0.00224792	0.0033495	0.0041397	0.00427187
k__Fungi	p__Basidiomycota	c__Agaricomycetes	o__Atheliales				0.00191735	0.00496567	0.00322246	0.00212589	3.62515e-05	1.53901e-05	0.000130873	9.76941e-05	0.0175368	0.0107527	0.00947303	0.0139941
k__Fungi	p__Basidiomycota	c__Agaricomycetes	o__Atheliales	f__Atheliaceae			0.00191735	0.00496567	0.00322246	0.00212589	3.62515e-05	1.53901e-05	0.000130873	9.76941e-05	0.0175368	0.0107527	0.00947303	0.0139941
k__Fungi	p__Basidiomycota	c__Agaricomycetes	o__Atheliales	f__Atheliaceae	g__Fibulorhizoctonia		5.85044e-05	0.000547268	0.000351133	0.000271943	6.69827e-06	6.72694e-06	9.30401e-06	0	0.000600993	0.000618594	0.00157863	0.000737323
k__Fungi	p__Basidiomycota	c__Agaricomycetes	o__Atheliales	f__Atheliaceae	g__Fibulorhizoctonia	s__Fibulorhizoctonia_sp._CBS_109695	5.85044e-05	0.000547268	0.000351133	0.000271943	6.69827e-06	6.72694e-06	9.30401e-06	0	0.000600993	0.000618594	0.00157863	0.000737323
k__Fungi	p__Basidiomycota	c__Agaricomycetes	o__Atheliales	f__Atheliaceae	g__Piloderma		0.00185885	0.0044184	0.00287133	0.00185395	2.95533e-05	8.66312e-06	0.000121569	9.76941e-05	0.0169358	0.0101341	0.0078944	0.0132568
k__Fungi	p__Basidiomycota	c__Agaricomycetes	o__Atheliales	f__Atheliaceae	g__Piloderma	s__Piloderma_croceum	0.00185885	0.0044184	0.00287133	0.00185395	2.95533e-05	8.66312e-06	0.000121569	9.76941e-05	0.0169358	0.0101341	0.0078944	0.0132568
k__Fungi	p__Basidiomycota	c__Agaricomycetes	o__Auriculariales				0.00267388	0.00721323	0.0053613	0.00315145	0.000208431	0.000656214	0.000422017	5.49408e-05	0.0212281	0.0171242	0.0188051	0.0212926
k__Fungi	p__Basidiomycota	c__Agaricomycetes	o__Auriculariales	f__Auriculariaceae			0.00113274	0.00385099	0.00286239	0.00107378	0.00019606	0.000643192	0.000390686	2.51811e-05	0.0126159	0.0106425	0.0131679	0.0122474
k__Fungi	p__Basidiomycota	c__Agaricomycetes	o__Auriculariales	f__Auriculariaceae	g__Auricularia		0.00113274	0.00385099	0.00286239	0.00107378	0.00019606	0.000643192	0.000390686	2.51811e-05	0.0126159	0.0106425	0.0131679	0.0122474
k__Fungi	p__Basidiomycota	c__Agaricomycetes	o__Auriculariales	f__Auriculariaceae	g__Auricularia	s__Auricularia_subglabra	0.00113274	0.00385099	0.00286239	0.00107378	0.00019606	0.000643192	0.000390686	2.51811e-05	0.0126159	0.0106425	0.0131679	0.0122474
k__Fungi	p__Basidiomycota	c__Agaricomycetes	o__Auriculariales	f__Exidiaceae			0.00154115	0.00336224	0.00249891	0.00207767	1.23713e-05	1.30222e-05	3.1331e-05	2.97597e-05	0.00861213	0.00648166	0.00563723	0.00904517
k__Fungi	p__Basidiomycota	c__Agaricomycetes	o__Auriculariales	f__Exidiaceae	g__Exidia		0.00154115	0.00336224	0.00249891	0.00207767	1.23713e-05	1.30222e-05	3.1331e-05	2.97597e-05	0.00861213	0.00648166	0.00563723	0.00904517
k__Fungi	p__Basidiomycota	c__Agaricomycetes	o__Auriculariales	f__Exidiaceae	g__Exidia	s__Exidia_glandulosa	0.00154115	0.00336224	0.00249891	0.00207767	1.23713e-05	1.30222e-05	3.1331e-05	2.97597e-05	0.00861213	0.00648166	0.00563723	0.00904517
k__Fungi	p__Basidiomycota	c__Agaricomycetes	o__Boletales				0.0066015	0.0178313	0.0131109	0.0105506	0.00019114	0.00044014	0.000296552	0.000488247	0.0494897	0.0419317	0.044068	0.0595102
k__Fungi	p__Basidiomycota	c__Agaricomycetes	o__Boletales	f__Coniophoraceae			0.000332779	0.00105515	0.00056642	0.000300296	0	5.11586e-06	7.31029e-06	5.33556e-05	0.00422112	0.00375495	0.00288116	0.00323178
k__Fungi	p__Basidiomycota	c__Agaricomycetes	o__Boletales	f__Coniophoraceae	g__Coniophora		0.000332779	0.00105515	0.00056642	0.000300296	0	5.11586e-06	7.31029e-06	5.33556e-05	0.00422112	0.00375495	0.00288116	0.00323178
k__Fungi	p__Basidiomycota	c__Agaricomycetes	o__Boletales	f__Coniophoraceae	g__Coniophora	s__Coniophora_puteana	0.000332779	0.00105515	0.00056642	0.000300296	0	5.11586e-06	7.31029e-06	5.33556e-05	0.00422112	0.00375495	0.00288116	0.00323178
k__Fungi	p__Basidiomycota	c__Agaricomycetes	o__Boletales	f__Paxillaceae			0.00428778	0.010936	0.00747092	0.00886417	0	0	5.52871e-05	0.00013803	0.0218396	0.0202854	0.023298	0.0303556
k__Fungi	p__Basidiomycota	c__Agaricomycetes	o__Boletales	f__Paxillaceae	g__Hydnomerulius		0.000193609	0.000453774	0.000642369	0.000113374	0	0	0	1.67712e-05	0.00337981	0.00154741	0.00253697	0.00451904
k__Fungi	p__Basidiomycota	c__Agaricomycetes	o__Boletales	f__Paxillaceae	g__Hydnomerulius	s__Hydnomerulius_pinastri	0.000193609	0.000453774	0.000642369	0.000113374	0	0	0	1.67712e-05	0.00337981	0.00154741	0.00253697	0.00451904
k__Fungi	p__Basidiomycota	c__Agaricomycetes	o__Boletales	f__Paxillaceae	g__Paxillus		0.00409418	0.0104822	0.00682855	0.00875079	0	0	5.52871e-05	0.000121258	0.0184598	0.018738	0.0207611	0.0258366
k__Fungi	p__Basidiomycota	c__Agaricomycetes	o__Boletales	f__Paxillaceae	g__Paxillus	s__Paxillus_involutus	0.000102928	0.000101847	0.000120624	7.60095e-05	0	0	3.41817e-06	0	0.000176313	0.00055231	0.000363868	0.000303424
k__Fungi	p__Basidiomycota	c__Agaricomycetes	o__Boletales	f__Paxillaceae	g__Paxillus	s__Paxillus_rubicundulus	0.00399125	0.0103804	0.00670792	0.00867479	0	0	5.18689e-05	0.000121258	0.0182835	0.0181857	0.0203972	0.0255331
k__Fungi	p__Basidiomycota	c__Agaricomycetes	o__Boletales	f__Pisolithaceae			0.000613519	0.0017995	0.0015406	0.000385163	0.00019114	0.000413474	0.000157349	0.000228092	0.00736214	0.00538424	0.00533134	0.00794397
k__Fungi	p__Basidiomycota	c__Agaricomycetes	o__Boletales	f__Pisolithaceae	g__Pisolithus		0.000613519	0.0017995	0.0015406	0.000385163	0.00019114	0.000413474	0.000157349	0.000228092	0.00736214	0.00538424	0.00533134	0.00794397
k__Fungi	p__Basidiomycota	c__Agaricomycetes	o__Boletales	f__Pisolithaceae	g__Pisolithus	s__Pisolithus_microcarpus	8.01011e-05	0.00021976	0.000217291	5.88096e-05	0.00019114	0.000413474	0.000134138	0.000179158	0.00028192	0.000441458	0.000407131	0.000243584
k__Fungi	p__Basidiomycota	c__Agaricomycetes	o__Boletales	f__Pisolithaceae	g__Pisolithus	s__Pisolithus_tinctorius	0.000533418	0.00157974	0.0013233	0.000326353	0	0	2.32106e-05	4.89333e-05	0.00708022	0.00494278	0.00492421	0.00770039
k__Fungi	p__Basidiomycota	c__Agaricomycetes	o__Boletales	f__Sclerodermataceae			0.000432796	0.000884424	0.000839608	0.000280008	0	0	1.7932e-05	1.74792e-05	0.00431272	0.00317265	0.00404925	0.00514952
k__Fungi	p__Basidiomycota	c__Agaricomycetes	o__Boletales	f__Sclerodermataceae	g__Scleroderma		0.000432796	0.000884424	0.000839608	0.000280008	0	0	1.7932e-05	1.74792e-05	0.00431272	0.00317265	0.00404925	0.00514952
k__Fungi	p__Basidiomycota	c__Agaricomycetes	o__Boletales	f__Sclerodermataceae	g__Scleroderma	s__Scleroderma_citrinum	0.000432796	0.000884424	0.000839608	0.000280008	0	0	1.7932e-05	1.74792e-05	0.00431272	0.00317265	0.00404925	0.00514952
k__Fungi	p__Basidiomycota	c__Agaricomycetes	o__Boletales	f__Serpulaceae			0.000749485	0.00254636	0.00220911	0.00059857	0	2.155e-05	3.75125e-05	5.12906e-05	0.00850674	0.00733345	0.00598953	0.0102009
k__Fungi	p__Basidiomycota	c__Agaricomycetes	o__Boletales	f__Serpulaceae	g__Serpula		0.000749485	0.00254636	0.00220911	0.00059857	0	2.155e-05	3.75125e-05	5.12906e-05	0.00850674	0.00733345	0.00598953	0.0102009
k__Fungi	p__Basidiomycota	c__Agaricomycetes	o__Boletales	f__Serpulaceae	g__Serpula	s__Serpula_lacrymans	0.000749485	0.00254636	0.00220911	0.00059857	0	2.155e-05	3.75125e-05	5.12906e-05	0.00850674	0.00733345	0.00598953	0.0102009
k__Fungi	p__Basidiomycota	c__Agaricomycetes	o__Boletales	f__Suillaceae			0.000185133	0.000609893	0.000484257	0.000122375	0	0	2.11615e-05	0	0.00324737	0.00200097	0.00251866	0.00262841
k__Fungi	p__Basidiomycota	c__Agaricomycetes	o__Boletales	f__Suillaceae	g__Suillus		0.000185133	0.000609893	0.000484257	0.000122375	0	0	2.11615e-05	0	0.00324737	0.00200097	0.00251866	0.00262841
k__Fungi	p__Basidiomycota	c__Agaricomycetes	o__Boletales	f__Suillaceae	g__Suillus	s__Suillus_luteus	0.000185133	0.000609893	0.000484257	0.000122375	0	0	2.11615e-05	0	0.00324737	0.00200097	0.00251866	0.00262841
k__Fungi	p__Basidiomycota	c__Agaricomycetes	o__Cantharellales				0.00308504	0.00961745	0.00743593	0.00255476	0.000299456	0.000647459	0.000767609	0.000536289	0.0399651	0.0363254	0.0389404	0.0481734
k__Fungi	p__Basidiomycota	c__Agaricomycetes	o__Cantharellales	f__Botryobasidiaceae			0.000564217	0.00157843	0.00138978	0.000399328	3.79933e-05	7.72753e-05	4.91267e-05	9.16083e-05	0.00565491	0.00542162	0.00724285	0.00684203
k__Fungi	p__Basidiomycota	c__Agaricomycetes	o__Cantharellales	f__Botryobasidiaceae	g__Botryobasidium		0.000564217	0.00157843	0.00138978	0.000399328	3.79933e-05	7.72753e-05	4.91267e-05	9.16083e-05	0.00565491	0.00542162	0.00724285	0.00684203
k__Fungi	p__Basidiomycota	c__Agaricomycetes	o__Cantharellales	f__Botryobasidiaceae	g__Botryobasidium	s__Botryobasidium_botryosum	0.000564217	0.00157843	0.00138978	0.000399328	3.79933e-05	7.72753e-05	4.91267e-05	9.16083e-05	0.00565491	0.00542162	0.00724285	0.00684203
k__Fungi	p__Basidiomycota	c__Agaricomycetes	o__Cantharellales	f__Ceratobasidiaceae			0.00216061	0.00671195	0.00528567	0.00196038	0.00025605	0.000162444	0.000467876	0.000409401	0.0308636	0.0260228	0.0282194	0.0360394
k__Fungi	p__Basidiomycota	c__Agaricomycetes	o__Cantharellales	f__Ceratobasidiaceae	g__Rhizoctonia		0.00216061	0.00671195	0.00528567	0.00196038	0.00025605	0.000162444	0.000467876	0.000409401	0.0308636	0.0260228	0.0282194	0.0360394
k__Fungi	p__Basidiomycota	c__Agaricomycetes	o__Cantharellales	f__Ceratobasidiaceae	g__Rhizoctonia	s__Rhizoctonia_solani	0.00216061	0.00671195	0.00528567	0.00196038	0.00025605	0.000162444	0.000467876	0.000409401	0.0308636	0.0260228	0.0282194	0.0360394
k__Fungi	p__Basidiomycota	c__Agaricomycetes	o__Cantharellales	f__Tulasnellaceae			0.000360213	0.00132707	0.000760484	0.000195053	5.41244e-06	0.000407739	0.000250606	3.52795e-05	0.00344654	0.00488105	0.00347816	0.00529199
k__Fungi	p__Basidiomycota	c__Agaricomycetes	o__Cantharellales	f__Tulasnellaceae	g__Tulasnella		0.000360213	0.00132707	0.000760484	0.000195053	5.41244e-06	0.000407739	0.000250606	3.52795e-05	0.00344654	0.00488105	0.00347816	0.00529199
k__Fungi	p__Basidiomycota	c__Agaricomycetes	o__Cantharellales	f__Tulasnellaceae	g__Tulasnella	s__Tulasnella_calospora	0.000360213	0.00132707	0.000760484	0.000195053	5.41244e-06	0.000407739	0.000250606	3.52795e-05	0.00344654	0.00488105	0.00347816	0.00529199
k__Fungi	p__Basidiomycota	c__Agaricomycetes	o__Corticiales				0.00130551	0.00433872	0.0033806	0.00100817	0.000156638	9.10208e-05	0.000224925	0.000203162	0.0182461	0.0150359	0.0187491	0.021239
k__Fungi	p__Basidiomycota	c__Agaricomycetes	o__Corticiales	f__Corticiaceae			0.00115678	0.00324907	0.00305755	0.00088147	0.000156638	9.10208e-05	0.00015753	0.000176731	0.0158949	0.0125163	0.0152803	0.0182391
k__Fungi	p__Basidiomycota	c__Agaricomycetes	o__Corticiales	f__Corticiaceae	g__Cylindrobasidium		0.000246723	0.00129104	0.000942437	0.000234653	0	9.51231e-06	1.82949e-05	1.10231e-05	0.00348055	0.0044153	0.005078	0.00607542
k__Fungi	p__Basidiomycota	c__Agaricomycetes	o__Corticiales	f__Corticiaceae	g__Cylindrobasidium	s__Cylindrobasidium_torrendii	0.000246723	0.00129104	0.000942437	0.000234653	0	9.51231e-06	1.82949e-05	1.10231e-05	0.00348055	0.0044153	0.005078	0.00607542
k__Fungi	p__Basidiomycota	c__Agaricomycetes	o__Corticiales	f__Corticiaceae	g__Schizopora		0.000910062	0.00195802	0.00211511	0.000646817	0.000156638	8.15085e-05	0.000139235	0.000165708	0.0124143	0.008101	0.0102023	0.0121637
k__Fungi	p__Basidiomycota	c__Agaricomycetes	o__Corticiales	f__Corticiaceae	g__Schizopora	s__Schizopora_paradoxa	0.000910062	0.00195802	0.00211511	0.000646817	0.000156638	8.15085e-05	0.000139235	0.000165708	0.0124143	0.008101	0.0102023	0.0121637
k__Fungi	p__Basidiomycota	c__Agaricomycetes	o__Corticiales	f__Punctulariaceae			0.000148729	0.00108965	0.000323054	0.000126703	0	0	6.73952e-05	2.64313e-05	0.00235126	0.00251965	0.0034688	0.0029999
k__Fungi	p__Basidiomycota	c__Agaricomycetes	o__Corticiales	f__Punctulariaceae	g__Punctularia		0.000148729	0.00108965	0.000323054	0.000126703	0	0	6.73952e-05	2.64313e-05	0.00235126	0.00251965	0.0034688	0.0029999
k__Fungi	p__Basidiomycota	c__Agaricomycetes	o__Corticiales	f__Punctulariaceae	g__Punctularia	s__Punctularia_strigosozonata	0.000148729	0.00108965	0.000323054	0.000126703	0	0	6.73952e-05	2.64313e-05	0.00235126	0.00251965	0.0034688	0.0029999
k__Fungi	p__Basidiomycota	c__Agaricomycetes	o__Geastrales				0.00677304	0.0033942	0.0028885	0.00110896	0.00548564	0.000110603	0.000283453	0.00197074	0.0145254	0.0106554	0.0115513	0.0171061
k__Fungi	p__Basidiomycota	c__Agaricomycetes	o__Geastrales	f__Sphaerobolaceae			0.00677304	0.0033942	0.0028885	0.00110896	0.00548564	0.000110603	0.000283453	0.00197074	0.0145254	0.0106554	0.0115513	0.0171061
k__Fungi	p__Basidiomycota	c__Agaricomycetes	o__Geastrales	f__Sphaerobolaceae	g__Sphaerobolus		0.00677304	0.0033942	0.0028885	0.00110896	0.00548564	0.000110603	0.000283453	0.00197074	0.0145254	0.0106554	0.0115513	0.0171061
k__Fungi	p__Basidiomycota	c__Agaricomycetes	o__Geastrales	f__Sphaerobolaceae	g__Sphaerobolus	s__Sphaerobolus_stellatus	0.00677304	0.0033942	0.0028885	0.00110896	0.00548564	0.000110603	0.000283453	0.00197074	0.0145254	0.0106554	0.0115513	0.0171061
k__Fungi	p__Basidiomycota	c__Agaricomycetes	o__Gloeophyllales				0.000615946	0.00241399	0.00160328	0.000506481	2.9074e-06	6.14949e-06	4.11202e-05	2.52422e-05	0.00955836	0.00951143	0.00931908	0.0111357
k__Fungi	p__Basidiomycota	c__Agaricomycetes	o__Gloeophyllales	f__Gloeophyllaceae			0.000615946	0.00241399	0.00160328	0.000506481	2.9074e-06	6.14949e-06	4.11202e-05	2.52422e-05	0.00955836	0.00951143	0.00931908	0.0111357
k__Fungi	p__Basidiomycota	c__Agaricomycetes	o__Gloeophyllales	f__Gloeophyllaceae	g__Gloeophyllum		0.000476134	0.0022382	0.00141308	0.00044485	2.9074e-06	6.14949e-06	3.03136e-05	2.52422e-05	0.00825656	0.00875751	0.00810229	0.00951069
k__Fungi	p__Basidiomycota	c__Agaricomycetes	o__Gloeophyllales	f__Gloeophyllaceae	g__Gloeophyllum	s__Gloeophyllum_trabeum	0.000476134	0.0022382	0.00141308	0.00044485	2.9074e-06	6.14949e-06	3.03136e-05	2.52422e-05	0.00825656	0.00875751	0.00810229	0.00951069
k__Fungi	p__Basidiomycota	c__Agaricomycetes	o__Gloeophyllales	f__Gloeophyllaceae	g__Neolentinus		0.000139812	0.000175792	0.000190205	6.16307e-05	0	0	1.08065e-05	0	0.00130181	0.000753926	0.0012168	0.001625
k__Fungi	p__Basidiomycota	c__Agaricomycetes	o__Gloeophyllales	f__Gloeophyllaceae	g__Neolentinus	s__Neolentinus_lepideus	0.000139812	0.000175792	0.000190205	6.16307e-05	0	0	1.08065e-05	0	0.00130181	0.000753926	0.0012168	0.001625
k__Fungi	p__Basidiomycota	c__Agaricomycetes	o__Hymenochaetales				0.000816363	0.00255926	0.00146787	0.000552798	0	5.6239e-06	7.11552e-05	5.72781e-05	0.0085859	0.0089187	0.0069839	0.0101836
k__Fungi	p__Basidiomycota	c__Agaricomycetes	o__Hymenochaetales	f__Hymenochaetaceae			0.000816363	0.00255926	0.00146787	0.000552798	0	5.6239e-06	7.11552e-05	5.72781e-05	0.0085859	0.0089187	0.0069839	0.0101836
k__Fungi	p__Basidiomycota	c__Agaricomycetes	o__Hymenochaetales	f__Hymenochaetaceae	g__Fomitiporia		0.000816363	0.00255926	0.00146787	0.000552798	0	5.6239e-06	7.11552e-05	5.72781e-05	0.0085859	0.0089187	0.0069839	0.0101836
k__Fungi	p__Basidiomycota	c__Agaricomycetes	o__Hymenochaetales	f__Hymenochaetaceae	g__Fomitiporia	s__Fomitiporia_mediterranea	0.000816363	0.00255926	0.00146787	0.000552798	0	5.6239e-06	7.11552e-05	5.72781e-05	0.0085859	0.0089187	0.0069839	0.0101836
k__Fungi	p__Basidiomycota	c__Agaricomycetes	o__Jaapiales				0.00045256	0.00135865	0.00117899	0.000283118	0.000128874	8.72814e-06	4.28652e-05	0.000186627	0.00626702	0.00511964	0.00571831	0.00659505
k__Fungi	p__Basidiomycota	c__Agaricomycetes	o__Jaapiales	f__Jaapiaceae			0.00045256	0.00135865	0.00117899	0.000283118	0.000128874	8.72814e-06	4.28652e-05	0.000186627	0.00626702	0.00511964	0.00571831	0.00659505
k__Fungi	p__Basidiomycota	c__Agaricomycetes	o__Jaapiales	f__Jaapiaceae	g__Jaapia		0.00045256	0.00135865	0.00117899	0.000283118	0.000128874	8.72814e-06	4.28652e-05	0.000186627	0.00626702	0.00511964	0.00571831	0.00659505
k__Fungi	p__Basidiomycota	c__Agaricomycetes	o__Jaapiales	f__Jaapiaceae	g__Jaapia	s__Jaapia_argillacea	0.00045256	0.00135865	0.00117899	0.000283118	0.000128874	8.72814e-06	4.28652e-05	0.000186627	0.00626702	0.00511964	0.00571831	0.00659505
k__Fungi	p__Basidiomycota	c__Agaricomycetes	o__Polyporales				0.00509483	0.0120446	0.0110916	0.00434042	0.00051528	0.00291442	0.000527461	0.000830927	0.0552129	0.0385683	0.0486645	0.0577076
k__Fungi	p__Basidiomycota	c__Agaricomycetes	o__Polyporales	f__Coriolaceae			0.00309914	0.00679726	0.00618171	0.00270843	0.000439083	0.00282046	0.000227678	0.000430049	0.0308921	0.0190527	0.025608	0.030131
k__Fungi	p__Basidiomycota	c__Agaricomycetes	o__Polyporales	f__Coriolaceae	g__Daedalea		0.000713951	0.00165402	0.00102151	0.000808475	3.82859e-05	5.918e-05	3.03621e-05	0.000128485	0.00534404	0.00375137	0.00379325	0.00439795
k__Fungi	p__Basidiomycota	c__Agaricomycetes	o__Polyporales	f__Coriolaceae	g__Daedalea	s__Daedalea_quercina	0.000713951	0.00165402	0.00102151	0.000808475	3.82859e-05	5.918e-05	3.03621e-05	0.000128485	0.00534404	0.00375137	0.00379325	0.00439795
k__Fungi	p__Basidiomycota	c__Agaricomycetes	o__Polyporales	f__Coriolaceae	g__Gelatoporia		0.000473926	0.0011266	0.00130905	0.00057196	0.000400798	0.00266524	2.90912e-05	0.000131063	0.00630758	0.00294774	0.00629861	0.00782419
k__Fungi	p__Basidiomycota	c__Agaricomycetes	o__Polyporales	f__Coriolaceae	g__Gelatoporia	s__Gelatoporia_subvermispora	0.000473926	0.0011266	0.00130905	0.00057196	0.000400798	0.00266524	2.90912e-05	0.000131063	0.00630758	0.00294774	0.00629861	0.00782419
k__Fungi	p__Basidiomycota	c__Agaricomycetes	o__Polyporales	f__Coriolaceae	g__Laetiporus		0.0012892	0.00199631	0.00183522	0.00082862	0	9.60368e-05	0.000121331	0.000126346	0.00929261	0.00555161	0.00701319	0.00852506
k__Fungi	p__Basidiomycota	c__Agaricomycetes	o__Polyporales	f__Coriolaceae	g__Laetiporus	s__Laetiporus_sulphureus	0.0012892	0.00199631	0.00183522	0.00082862	0	9.60368e-05	0.000121331	0.000126346	0.00929261	0.00555161	0.00701319	0.00852506
k__Fungi	p__Basidiomycota	c__Agaricomycetes	o__Polyporales	f__Coriolaceae	g__Trametes		0.000622064	0.00202033	0.00201593	0.000499376	0	0	4.6894e-05	4.41537e-05	0.00994789	0.00680195	0.00850298	0.00938377
k__Fungi	p__Basidiomycota	c__Agaricomycetes	o__Polyporales	f__Coriolaceae	g__Trametes	s__Trametes_cinnabarina	0.000466229	0.00144754	0.00166273	0.000394458	0	0	3.92535e-05	3.60419e-05	0.00758234	0.00441888	0.00640354	0.00677777
k__Fungi	p__Basidiomycota	c__Agaricomycetes	o__Polyporales	f__Coriolaceae	g__Trametes	s__Trametes_versicolor	0.000155834	0.000572795	0.000353202	0.000104918	0	0	7.64049e-06	8.11172e-06	0.00236555	0.00238307	0.00209944	0.002606
k__Fungi	p__Basidiomycota	c__Agaricomycetes	o__Polyporales	f__Fomitopsidaceae			0.000560425	0.000555595	0.000601279	0.000284194	5.21888e-05	2.82219e-05	0.000186578	0.000331968	0.00304165	0.00172316	0.00182691	0.00365578
k__Fungi	p__Basidiomycota	c__Agaricomycetes	o__Polyporales	f__Fomitopsidaceae	g__Fomitopsis		0.000560425	0.000555595	0.000601279	0.000284194	5.21888e-05	2.82219e-05	0.000186578	0.000331968	0.00304165	0.00172316	0.00182691	0.00365578
k__Fungi	p__Basidiomycota	c__Agaricomycetes	o__Polyporales	f__Fomitopsidaceae	g__Fomitopsis	s__Fomitopsis_pinicola	0.000560425	0.000555595	0.000601279	0.000284194	5.21888e-05	2.82219e-05	0.000186578	0.000331968	0.00304165	0.00172316	0.00182691	0.00365578
k__Fungi	p__Basidiomycota	c__Agaricomycetes	o__Polyporales	f__Phanerochaetaceae			0.000646438	0.00177486	0.00149422	0.000555337	0	1.75142e-05	4.9239e-05	2.61097e-05	0.00841673	0.00829066	0.0078635	0.00955785
k__Fungi	p__Basidiomycota	c__Agaricomycetes	o__Polyporales	f__Phanerochaetaceae	g__Phanerochaete		0.000187162	0.000941801	0.000452488	0.000335989	0	4.66504e-06	1.40012e-05	1.08119e-05	0.00269996	0.00405467	0.0029419	0.00388198
k__Fungi	p__Basidiomycota	c__Agaricomycetes	o__Polyporales	f__Phanerochaetaceae	g__Phanerochaete	s__Phanerochaete_carnosa	0.000187162	0.000941801	0.000452488	0.000335989	0	4.66504e-06	1.40012e-05	1.08119e-05	0.00269996	0.00405467	0.0029419	0.00388198
k__Fungi	p__Basidiomycota	c__Agaricomycetes	o__Polyporales	f__Phanerochaetaceae	g__Phlebiopsis		0.000459276	0.000833057	0.00104174	0.000219348	0	1.28491e-05	3.52377e-05	1.52978e-05	0.00571677	0.00423598	0.0049216	0.00567587
k__Fungi	p__Basidiomycota	c__Agaricomycetes	o__Polyporales	f__Phanerochaetaceae	g__Phlebiopsis	s__Phlebiopsis_gigantea	0.000459276	0.000833057	0.00104174	0.000219348	0	1.28491e-05	3.52377e-05	1.52978e-05	0.00571677	0.00423598	0.0049216	0.00567587
k__Fungi	p__Basidiomycota	c__Agaricomycetes	o__Polyporales	f__Polyporaceae			0.00078883	0.00291689	0.00281442	0.000792453	2.40077e-05	4.82208e-05	6.39658e-05	4.28e-05	0.0128624	0.00950177	0.0133661	0.014363
k__Fungi	p__Basidiomycota	c__Agaricomycetes	o__Polyporales	f__Polyporaceae	g__Dichomitus		0.000606426	0.00202093	0.00150276	0.000544607	0	0	4.1063e-05	2.04487e-05	0.0101094	0.00834017	0.00728201	0.0103907
k__Fungi	p__Basidiomycota	c__Agaricomycetes	o__Polyporales	f__Polyporaceae	g__Dichomitus	s__Dichomitus_squalens	0.000606426	0.00202093	0.00150276	0.000544607	0	0	4.1063e-05	2.04487e-05	0.0101094	0.00834017	0.00728201	0.0103907
k__Fungi	p__Basidiomycota	c__Agaricomycetes	o__Polyporales	f__Polyporaceae	g__Fibroporia		0.000182404	0.000895957	0.00131166	0.000247846	2.40077e-05	4.82208e-05	2.29027e-05	2.23514e-05	0.00275302	0.0011616	0.00608405	0.00397236
k__Fungi	p__Basidiomycota	c__Agaricomycetes	o__Polyporales	f__Polyporaceae	g__Fibroporia	s__Fibroporia_radiculosa	0.000182404	0.000895957	0.00131166	0.000247846	2.40077e-05	4.82208e-05	2.29027e-05	2.23514e-05	0.00275302	0.0011616	0.00608405	0.00397236
k__Fungi	p__Basidiomycota	c__Agaricomycetes	o__Russulales				0.00130527	0.00489632	0.00335291	0.001262	6.84082e-05	0.000327473	9.64329e-05	0.000336662	0.0177497	0.0145481	0.0144246	0.0186926
k__Fungi	p__Basidiomycota	c__Agaricomycetes	o__Russulales	f__Bondarzewiaceae			0.000532813	0.00217931	0.00149935	0.000531023	1.13839e-05	6.59932e-06	5.6812e-05	9.82973e-05	0.009012	0.00723758	0.00674244	0.00895927
k__Fungi	p__Basidiomycota	c__Agaricomycetes	o__Russulales	f__Bondarzewiaceae	g__Heterobasidion		0.000532813	0.00217931	0.00149935	0.000531023	1.13839e-05	6.59932e-06	5.6812e-05	9.82973e-05	0.009012	0.00723758	0.00674244	0.00895927
k__Fungi	p__Basidiomycota	c__Agaricomycetes	o__Russulales	f__Bondarzewiaceae	g__Heterobasidion	s__Heterobasidion_irregulare	0.000532813	0.00217931	0.00149935	0.000531023	1.13839e-05	6.59932e-06	5.6812e-05	9.82973e-05	0.009012	0.00723758	0.00674244	0.00895927
k__Fungi	p__Basidiomycota	c__Agaricomycetes	o__Russulales	f__Peniophoraceae			0.00037363	0.00186052	0.00134619	0.000502686	0	3.20415e-05	3.51367e-05	2.19604e-05	0.00542367	0.00539079	0.00545961	0.00627456
k__Fungi	p__Basidiomycota	c__Agaricomycetes	o__Russulales	f__Peniophoraceae	g__Peniophora		0.00037363	0.00186052	0.00134619	0.000502686	0	3.20415e-05	3.51367e-05	2.19604e-05	0.00542367	0.00539079	0.00545961	0.00627456
k__Fungi	p__Basidiomycota	c__Agaricomycetes	o__Russulales	f__Peniophoraceae	g__Peniophora	s__Peniophora_sp._CONT	0.00037363	0.00186052	0.00134619	0.000502686	0	3.20415e-05	3.51367e-05	2.19604e-05	0.00542367	0.00539079	0.00545961	0.00627456
k__Fungi	p__Basidiomycota	c__Agaricomycetes	o__Russulales	f__Stereaceae			0.000398826	0.00085649	0.000507368	0.00022829	5.70243e-05	0.000288832	4.48415e-06	0.000216405	0.00331407	0.00191977	0.00222256	0.00345881
k__Fungi	p__Basidiomycota	c__Agaricomycetes	o__Russulales	f__Stereaceae	g__Stereum		0.000398826	0.00085649	0.000507368	0.00022829	5.70243e-05	0.000288832	4.48415e-06	0.000216405	0.00331407	0.00191977	0.00222256	0.00345881
k__Fungi	p__Basidiomycota	c__Agaricomycetes	o__Russulales	f__Stereaceae	g__Stereum	s__Stereum_hirsutum	0.000398826	0.00085649	0.000507368	0.00022829	5.70243e-05	0.000288832	4.48415e-06	0.000216405	0.00331407	0.00191977	0.00222256	0.00345881
k__Fungi	p__Basidiomycota	c__Agaricomycetes	o__Sebacinales				0.00104551	0.00288269	0.00308719	0.0011275	1.14376e-05	0.000536837	0.00035991	0.000247595	0.0144798	0.0100602	0.0115748	0.0157516
k__Fungi	p__Basidiomycota	c__Agaricomycetes	o__Sebacinales	f__Sebacinales_noname			0.00104551	0.00288269	0.00308719	0.0011275	1.14376e-05	0.000536837	0.00035991	0.000247595	0.0144798	0.0100602	0.0115748	0.0157516
k__Fungi	p__Basidiomycota	c__Agaricomycetes	o__Sebacinales	f__Sebacinales_noname	g__Piriformospora		0.000481734	0.00146508	0.00154347	0.000444887	1.14376e-05	0.000104738	0.00011067	5.78954e-05	0.00735816	0.00511175	0.00589649	0.00779121
k__Fungi	p__Basidiomycota	c__Agaricomycetes	o__Sebacinales	f__Sebacinales_noname	g__Piriformospora	s__Piriformospora_indica	0.000481734	0.00146508	0.00154347	0.000444887	1.14376e-05	0.000104738	0.00011067	5.78954e-05	0.00735816	0.00511175	0.00589649	0.00779121
k__Fungi	p__Basidiomycota	c__Agaricomycetes	o__Sebacinales	f__Sebacinales_noname	g__Serendipita		0.000563776	0.00141761	0.00154372	0.00068261	0	0.000432099	0.00024924	0.0001897	0.00712162	0.00494841	0.00567836	0.00796034
k__Fungi	p__Basidiomycota	c__Agaricomycetes	o__Sebacinales	f__Sebacinales_noname	g__Serendipita	s__Serendipita_vermifera	0.000563776	0.00141761	0.00154372	0.00068261	0	0.000432099	0.00024924	0.0001897	0.00712162	0.00494841	0.00567836	0.00796034
k__Fungi	p__Basidiomycota	c__Agaricomycetes	o__Trechisporales				0.00123028	0.00464651	0.00330877	0.00115651	1.44332e-05	5.59805e-06	8.69927e-05	0.000102282	0.0200135	0.0137906	0.0153746	0.0193473
k__Fungi	p__Basidiomycota	c__Agaricomycetes	o__Trechisporales	f__Hydnodontaceae			0.00123028	0.00464651	0.00330877	0.00115651	1.44332e-05	5.59805e-06	8.69927e-05	0.000102282	0.0200135	0.0137906	0.0153746	0.0193473
k__Fungi	p__Basidiomycota	c__Agaricomycetes	o__Trechisporales	f__Hydnodontaceae	g__Sistotremastrum		0.00123028	0.00464651	0.00330877	0.00115651	1.44332e-05	5.59805e-06	8.69927e-05	0.000102282	0.0200135	0.0137906	0.0153746	0.0193473
k__Fungi	p__Basidiomycota	c__Agaricomycetes	o__Trechisporales	f__Hydnodontaceae	g__Sistotremastrum	s__Sistotremastrum_niveocremeum	0.000186103	0.00123576	0.000790022	0.000255748	1.44332e-05	0	2.49055e-05	4.57979e-05	0.003928	0.00281128	0.0035421	0.00438344
k__Fungi	p__Basidiomycota	c__Agaricomycetes	o__Trechisporales	f__Hydnodontaceae	g__Sistotremastrum	s__Sistotremastrum_suecicum	0.00104417	0.00341075	0.00251875	0.000900763	0	5.59805e-06	6.20872e-05	5.64839e-05	0.0160856	0.0109793	0.0118325	0.0149639
k__Fungi	p__Basidiomycota	c__Basidiomycota_noname					0.00134118	0.00353165	0.00387887	0.00150565	0	1.84358e-05	7.93759e-05	2.60639e-05	0.0166413	0.00924702	0.0123837	0.0145751
k__Fungi	p__Basidiomycota	c__Basidiomycota_noname	o__Basidiomycota_noname				0.00134118	0.00353165	0.00387887	0.00150565	0	1.84358e-05	7.93759e-05	2.60639e-05	0.0166413	0.00924702	0.0123837	0.0145751
k__Fungi	p__Basidiomycota	c__Basidiomycota_noname	o__Basidiomycota_noname	f__Basidiomycota_noname			0.00134118	0.00353165	0.00387887	0.00150565	0	1.84358e-05	7.93759e-05	2.60639e-05	0.0166413	0.00924702	0.0123837	0.0145751
k__Fungi	p__Basidiomycota	c__Basidiomycota_noname	o__Basidiomycota_noname	f__Basidiomycota_noname	g__Basi_Rhodotorula		0.00134118	0.00353165	0.00387887	0.00150565	0	1.84358e-05	7.93759e-05	2.60639e-05	0.0166413	0.00924702	0.0123837	0.0145751
k__Fungi	p__Basidiomycota	c__Basidiomycota_noname	o__Basidiomycota_noname	f__Basidiomycota_noname	g__Basi_Rhodotorula	s__Rhodotorula_sp._JG-1b	0.00134118	0.00353165	0.00387887	0.00150565	0	1.84358e-05	7.93759e-05	2.60639e-05	0.0166413	0.00924702	0.0123837	0.0145751
k__Fungi	p__Basidiomycota	c__Dacrymycetes					0.00265036	0.00234925	0.00194262	0.000284367	0.00514243	0.000215437	0.000212172	0.00465409	0.00789481	0.00733734	0.0100496	0.0101231
k__Fungi	p__Basidiomycota	c__Dacrymycetes	o__Dacrymycetales				0.00265036	0.00234925	0.00194262	0.000284367	0.00514243	0.000215437	0.000212172	0.00465409	0.00789481	0.00733734	0.0100496	0.0101231
k__Fungi	p__Basidiomycota	c__Dacrymycetes	o__Dacrymycetales	f__Dacrymycetaceae			0.00265036	0.00234925	0.00194262	0.000284367	0.00514243	0.000215437	0.000212172	0.00465409	0.00789481	0.00733734	0.0100496	0.0101231
k__Fungi	p__Basidiomycota	c__Dacrymycetes	o__Dacrymycetales	f__Dacrymycetaceae	g__Calocera		0.00265036	0.00234925	0.00194262	0.000284367	0.00514243	0.000215437	0.000212172	0.00465409	0.00789481	0.00733734	0.0100496	0.0101231
k__Fungi	p__Basidiomycota	c__Dacrymycetes	o__Dacrymycetales	f__Dacrymycetaceae	g__Calocera	s__Calocera_cornea	0.00244182	0.00166066	0.00144804	0.000174665	0.00469505	8.56316e-05	0.000190473	0.00457287	0.00512724	0.00489914	0.0066001	0.00629714
k__Fungi	p__Basidiomycota	c__Dacrymycetes	o__Dacrymycetales	f__Dacrymycetaceae	g__Calocera	s__Calocera_viscosa	0.000208547	0.000688592	0.000494588	0.000109702	0.000447375	0.000129806	2.16991e-05	8.12176e-05	0.00276757	0.0024382	0.00344955	0.00382597
k__Fungi	p__Basidiomycota	c__Exobasidiomycetes					0.00268226	0.00628248	0.00536488	0.00192274	0.000118605	0.00022466	0.000563317	0.000782448	0.025752	0.0214298	0.0278758	0.031099
k__Fungi	p__Basidiomycota	c__Exobasidiomycetes	o__Ceraceosorales				0.000419008	0.00102516	0.000949375	0.000225234	0	1.99602e-05	0.000106845	0.000107422	0.00408614	0.00352956	0.00629591	0.00575297
k__Fungi	p__Basidiomycota	c__Exobasidiomycetes	o__Ceraceosorales	f__Ceraceosoraceae			0.000419008	0.00102516	0.000949375	0.000225234	0	1.99602e-05	0.000106845	0.000107422	0.00408614	0.00352956	0.00629591	0.00575297
k__Fungi	p__Basidiomycota	c__Exobasidiomycetes	o__Ceraceosorales	f__Ceraceosoraceae	g__Ceraceosorus		0.000419008	0.00102516	0.000949375	0.000225234	0	1.99602e-05	0.000106845	0.000107422	0.00408614	0.00352956	0.00629591	0.00575297
k__Fungi	p__Basidiomycota	c__Exobasidiomycetes	o__Ceraceosorales	f__Ceraceosoraceae	g__Ceraceosorus	s__Ceraceosorus_bombacis	0.000419008	0.00102516	0.000949375	0.000225234	0	1.99602e-05	0.000106845	0.000107422	0.00408614	0.00352956	0.00629591	0.00575297
k__Fungi	p__Basidiomycota	c__Exobasidiomycetes	o__Georgefischeriales				0.000904521	0.00246994	0.00225457	0.000673956	0	8.60392e-06	0.000100704	3.6202e-05	0.0113705	0.00908626	0.0108218	0.0126381
k__Fungi	p__Basidiomycota	c__Exobasidiomycetes	o__Georgefischeriales	f__Tilletiariaceae			0.000904521	0.00246994	0.00225457	0.000673956	0	8.60392e-06	0.000100704	3.6202e-05	0.0113705	0.00908626	0.0108218	0.0126381
k__Fungi	p__Basidiomycota	c__Exobasidiomycetes	o__Georgefischeriales	f__Tilletiariaceae	g__Tilletiaria		0.000904521	0.00246994	0.00225457	0.000673956	0	8.60392e-06	0.000100704	3.6202e-05	0.0113705	0.00908626	0.0108218	0.0126381
k__Fungi	p__Basidiomycota	c__Exobasidiomycetes	o__Georgefischeriales	f__Tilletiariaceae	g__Tilletiaria	s__Tilletiaria_anomala	0.000904521	0.00246994	0.00225457	0.000673956	0	8.60392e-06	0.000100704	3.6202e-05	0.0113705	0.00908626	0.0108218	0.0126381
k__Fungi	p__Basidiomycota	c__Exobasidiomycetes	o__Tilletiales				0.00135873	0.00278738	0.00216093	0.00102355	0.000118605	0.000196096	0.000355768	0.000638825	0.0102954	0.00881394	0.0107582	0.0127079
k__Fungi	p__Basidiomycota	c__Exobasidiomycetes	o__Tilletiales	f__Tilletiaceae			0.00135873	0.00278738	0.00216093	0.00102355	0.000118605	0.000196096	0.000355768	0.000638825	0.0102954	0.00881394	0.0107582	0.0127079
k__Fungi	p__Basidiomycota	c__Exobasidiomycetes	o__Tilletiales	f__Tilletiaceae	g__Tilletia		0.00135873	0.00278738	0.00216093	0.00102355	0.000118605	0.000196096	0.000355768	0.000638825	0.0102954	0.00881394	0.0107582	0.0127079
k__Fungi	p__Basidiomycota	c__Exobasidiomycetes	o__Tilletiales	f__Tilletiaceae	g__Tilletia	s__Tilletia_caries	0.00108806	0.00129914	0.00133262	0.00075015	0.000100675	0.000127563	0.000119785	0.000457195	0.00652593	0.00377107	0.00599864	0.00705817
k__Fungi	p__Basidiomycota	c__Exobasidiomycetes	o__Tilletiales	f__Tilletiaceae	g__Tilletia	s__Tilletia_controversa	7.6934e-05	0.000169912	0.000222257	0.000105449	0	1.04066e-05	1.48705e-05	0	0.000774723	0.000516767	0.00128132	0.00118546
k__Fungi	p__Basidiomycota	c__Exobasidiomycetes	o__Tilletiales	f__Tilletiaceae	g__Tilletia	s__Tilletia_indica	0.000124363	0.000868611	0.000403755	0.000118785	5.74591e-06	5.7705e-06	0.000110009	8.06652e-05	0.00184559	0.00334961	0.00237454	0.00332879
k__Fungi	p__Basidiomycota	c__Exobasidiomycetes	o__Tilletiales	f__Tilletiaceae	g__Tilletia	s__Tilletia_walkeri	6.93718e-05	0.000449713	0.000202303	4.91641e-05	1.21848e-05	5.23555e-05	0.000111104	0.000100964	0.00114916	0.0011765	0.00110365	0.00113545
k__Fungi	p__Basidiomycota	c__Malasseziomycetes					0.00193621	0.00467583	0.00411999	0.00125161	1.47724e-05	1.62888e-05	0.000492303	0.000194316	0.0222856	0.0165303	0.018957	0.0239465
k__Fungi	p__Basidiomycota	c__Malasseziomycetes	o__Malasseziales				0.00193621	0.00467583	0.00411999	0.00125161	1.47724e-05	1.62888e-05	0.000492303	0.000194316	0.0222856	0.0165303	0.018957	0.0239465
k__Fungi	p__Basidiomycota	c__Malasseziomycetes	o__Malasseziales	f__Malasseziaceae			0.00193621	0.00467583	0.00411999	0.00125161	1.47724e-05	1.62888e-05	0.000492303	0.000194316	0.0222856	0.0165303	0.018957	0.0239465
k__Fungi	p__Basidiomycota	c__Malasseziomycetes	o__Malasseziales	f__Malasseziaceae	g__Malassezia		0.00193621	0.00467583	0.00411999	0.00125161	1.47724e-05	1.62888e-05	0.000492303	0.000194316	0.0222856	0.0165303	0.018957	0.0239465
k__Fungi	p__Basidiomycota	c__Malasseziomycetes	o__Malasseziales	f__Malasseziaceae	g__Malassezia	s__Malassezia_globosa	0.000544512	0.00113398	0.00125369	0.000323745	0	0	3.89695e-05	2.41832e-05	0.00506947	0.00465256	0.00572471	0.0065311
k__Fungi	p__Basidiomycota	c__Malasseziomycetes	o__Malasseziales	f__Malasseziaceae	g__Malassezia	s__Malassezia_pachydermatis	0.000986439	0.00227761	0.00182809	0.000571	1.09718e-05	1.29529e-05	0.00029651	0.000147489	0.0106001	0.00745958	0.00785539	0.0105022
k__Fungi	p__Basidiomycota	c__Malasseziomycetes	o__Malasseziales	f__Malasseziaceae	g__Malassezia	s__Malassezia_sympodialis	0.000405256	0.00126424	0.00103822	0.000356861	3.80058e-06	3.33582e-06	0.000156824	2.26435e-05	0.00661609	0.00441812	0.00537693	0.00691328
k__Fungi	p__Basidiomycota	c__Microbotryomycetes					0.00257323	0.00575555	0.00530333	0.00174586	1.45777e-05	0.000193261	0.000189488	0.00012429	0.0288193	0.0184833	0.0232716	0.0288272
k__Fungi	p__Basidiomycota	c__Microbotryomycetes	o__Microbotryales				0.00066073	0.00177592	0.00157085	0.000263818	1.45777e-05	5.49589e-05	4.22225e-05	3.18067e-05	0.0063815	0.00539025	0.00664671	0.00914158
k__Fungi	p__Basidiomycota	c__Microbotryomycetes	o__Microbotryales	f__Microbotryaceae			0.00066073	0.00177592	0.00157085	0.000263818	1.45777e-05	5.49589e-05	4.22225e-05	3.18067e-05	0.0063815	0.00539025	0.00664671	0.00914158
k__Fungi	p__Basidiomycota	c__Microbotryomycetes	o__Microbotryales	f__Microbotryaceae	g__Microbotryum		0.00066073	0.00177592	0.00157085	0.000263818	1.45777e-05	5.49589e-05	4.22225e-05	3.18067e-05	0.0063815	0.00539025	0.00664671	0.00914158
k__Fungi	p__Basidiomycota	c__Microbotryomycetes	o__Microbotryales	f__Microbotryaceae	g__Microbotryum	s__Microbotryum_cf._violaceum_BFL-2013	0	0	0	0	1.0635e-05	4.27219e-05	0	0	0	0	0	3.10132e-05
k__Fungi	p__Basidiomycota	c__Microbotryomycetes	o__Microbotryales	f__Microbotryaceae	g__Microbotryum	s__Microbotryum_lychnidis-dioicae	0.00066073	0.00177592	0.00157085	0.000263818	3.94272e-06	1.22369e-05	4.22225e-05	3.18067e-05	0.0063815	0.00539025	0.00664671	0.00911057
k__Fungi	p__Basidiomycota	c__Microbotryomycetes	o__Sporidiobolales				0.0019125	0.00397964	0.00373249	0.00148204	0	0.000138302	0.000147265	9.24836e-05	0.0224378	0.013093	0.0166249	0.0196856
k__Fungi	p__Basidiomycota	c__Microbotryomycetes	o__Sporidiobolales	f__Sporidiobolaceae			0.0019125	0.00397964	0.00373249	0.00148204	0	0.000138302	0.000147265	9.24836e-05	0.0224378	0.013093	0.0166249	0.0196856
k__Fungi	p__Basidiomycota	c__Microbotryomycetes	o__Sporidiobolales	f__Sporidiobolaceae	g__Spor_Rhodotorula		0.00159954	0.00335188	0.00322443	0.00131604	0	0.000138302	0.000147265	8.03202e-05	0.0204834	0.0118257	0.0146961	0.0179726
k__Fungi	p__Basidiomycota	c__Microbotryomycetes	o__Sporidiobolales	f__Sporidiobolaceae	g__Spor_Rhodotorula	s__Rhodotorula_graminis	4.23408e-05	0.000343902	0.000153105	4.58952e-05	0	8.72814e-05	0	0	0.000845044	0.000757745	0.000946001	0.00125072
k__Fungi	p__Basidiomycota	c__Microbotryomycetes	o__Sporidiobolales	f__Sporidiobolaceae	g__Spor_Rhodotorula	s__Rhodotorula_toruloides	0.00155719	0.00300797	0.00307132	0.00127014	0	5.10206e-05	0.000147265	8.03202e-05	0.0196383	0.0110679	0.0137501	0.0167219
k__Fungi	p__Basidiomycota	c__Microbotryomycetes	o__Sporidiobolales	f__Sporidiobolaceae	g__Sporidiobolus		0.000312963	0.00062776	0.00050806	0.000166003	0	0	0	1.21634e-05	0.00195438	0.00126736	0.00192873	0.00171299
k__Fungi	p__Basidiomycota	c__Microbotryomycetes	o__Sporidiobolales	f__Sporidiobolaceae	g__Sporidiobolus	s__Sporidiobolus_salmonicolor	0.000312963	0.00062776	0.00050806	0.000166003	0	0	0	1.21634e-05	0.00195438	0.00126736	0.00192873	0.00171299
k__Fungi	p__Basidiomycota	c__Mixiomycetes					0.000522208	0.00213715	0.00184827	0.00042649	7.62507e-06	0	9.18197e-05	3.79495e-05	0.00917073	0.00835808	0.00935628	0.011186
k__Fungi	p__Basidiomycota	c__Mixiomycetes	o__Mixiales				0.000522208	0.00213715	0.00184827	0.00042649	7.62507e-06	0	9.18197e-05	3.79495e-05	0.00917073	0.00835808	0.00935628	0.011186
k__Fungi	p__Basidiomycota	c__Mixiomycetes	o__Mixiales	f__Mixiaceae			0.000522208	0.00213715	0.00184827	0.00042649	7.62507e-06	0	9.18197e-05	3.79495e-05	0.00917073	0.00835808	0.00935628	0.011186
k__Fungi	p__Basidiomycota	c__Mixiomycetes	o__Mixiales	f__Mixiaceae	g__Mixia		0.000522208	0.00213715	0.00184827	0.00042649	7.62507e-06	0	9.18197e-05	3.79495e-05	0.00917073	0.00835808	0.00935628	0.011186
k__Fungi	p__Basidiomycota	c__Mixiomycetes	o__Mixiales	f__Mixiaceae	g__Mixia	s__Mixia_osmundae	0.000522208	0.00213715	0.00184827	0.00042649	7.62507e-06	0	9.18197e-05	3.79495e-05	0.00917073	0.00835808	0.00935628	0.011186
k__Fungi	p__Basidiomycota	c__Pucciniomycetes					0.00568342	0.0187934	0.0119313	0.00695991	0.000571467	0.000361339	0.000466564	0.000415539	0.0489639	0.0454045	0.0436959	0.0558625
k__Fungi	p__Basidiomycota	c__Pucciniomycetes	o__Pucciniales				0.00568342	0.0187934	0.0119313	0.00695991	0.000571467	0.000361339	0.000466564	0.000415539	0.0489639	0.0454045	0.0436959	0.0558625
k__Fungi	p__Basidiomycota	c__Pucciniomycetes	o__Pucciniales	f__Melampsoraceae			0.00309166	0.0101532	0.00676966	0.00320015	2.44105e-05	0.000189902	0.000234035	0.000138226	0.0246002	0.0235368	0.0234878	0.0312648
k__Fungi	p__Basidiomycota	c__Pucciniomycetes	o__Pucciniales	f__Melampsoraceae	g__Melampsora		0.00309166	0.0101532	0.00676966	0.00320015	2.44105e-05	0.000189902	0.000234035	0.000138226	0.0246002	0.0235368	0.0234878	0.0312648
k__Fungi	p__Basidiomycota	c__Pucciniomycetes	o__Pucciniales	f__Melampsoraceae	g__Melampsora	s__Melampsora_larici-populina	0.00309166	0.0101532	0.00676966	0.00320015	2.44105e-05	0.000189902	0.000234035	0.000138226	0.0246002	0.0235368	0.0234878	0.0312648
k__Fungi	p__Basidiomycota	c__Pucciniomycetes	o__Pucciniales	f__Pucciniaceae			0.00259176	0.00864022	0.0051616	0.00375975	0.000547056	0.000171437	0.000232529	0.000277312	0.0243637	0.0218677	0.0202081	0.0245977
k__Fungi	p__Basidiomycota	c__Pucciniomycetes	o__Pucciniales	f__Pucciniaceae	g__Puccinia		0.00259176	0.00864022	0.0051616	0.00375975	0.000547056	0.000171437	0.000232529	0.000277312	0.0243637	0.0218677	0.0202081	0.0245977
k__Fungi	p__Basidiomycota	c__Pucciniomycetes	o__Pucciniales	f__Pucciniaceae	g__Puccinia	s__Puccinia_graminis	0.000498424	0.000960066	0.00121259	0.000435539	0.000283546	5.74328e-06	4.61267e-05	9.7007e-05	0.00557163	0.00451198	0.00544946	0.00670464
k__Fungi	p__Basidiomycota	c__Pucciniomycetes	o__Pucciniales	f__Pucciniaceae	g__Puccinia	s__Puccinia_sorghi	0.000127345	0.000508621	0.000480174	0.000202573	0	0	5.01397e-06	0	0.00316803	0.00155897	0.00250354	0.00366778
k__Fungi	p__Basidiomycota	c__Pucciniomycetes	o__Pucciniales	f__Pucciniaceae	g__Puccinia	s__Puccinia_striiformis	0.001966	0.00717154	0.00346883	0.00312164	0.00026351	0.000165694	0.000181388	0.000180305	0.015624	0.0157967	0.0122551	0.0142253
k__Fungi	p__Basidiomycota	c__Tremellomycetes					0.00621327	0.0187113	0.015175	0.00524518	0.000181312	0.000272471	0.000850115	0.000821937	0.0868279	0.0699447	0.0692519	0.0946369
k__Fungi	p__Basidiomycota	c__Tremellomycetes	o__Cystofilobasidiales				0.000393857	0.000947249	0.00134261	0.000201253	0	0	4.89401e-05	4.39984e-05	0.00622966	0.00447574	0.00480572	0.00749686
k__Fungi	p__Basidiomycota	c__Tremellomycetes	o__Cystofilobasidiales	f__Mrakiaceae			0.000393857	0.000947249	0.00134261	0.000201253	0	0	4.89401e-05	4.39984e-05	0.00622966	0.00447574	0.00480572	0.00749686
k__Fungi	p__Basidiomycota	c__Tremellomycetes	o__Cystofilobasidiales	f__Mrakiaceae	g__Xanthophyllomyces		0.000393857	0.000947249	0.00134261	0.000201253	0	0	4.89401e-05	4.39984e-05	0.00622966	0.00447574	0.00480572	0.00749686
k__Fungi	p__Basidiomycota	c__Tremellomycetes	o__Cystofilobasidiales	f__Mrakiaceae	g__Xanthophyllomyces	s__Xanthophyllomyces_dendrorhous	0.000393857	0.000947249	0.00134261	0.000201253	0	0	4.89401e-05	4.39984e-05	0.00622966	0.00447574	0.00480572	0.00749686
k__Fungi	p__Basidiomycota	c__Tremellomycetes	o__Tremellales				0.00434347	0.0121741	0.00952173	0.00342415	0.000181312	0.000243725	0.000621875	0.000631708	0.0592177	0.0448211	0.0452773	0.0639287
k__Fungi	p__Basidiomycota	c__Tremellomycetes	o__Tremellales	f__Tremellaceae			0.00430141	0.0121128	0.00941698	0.00340907	0.000181312	0.000243725	0.000618484	0.000623457	0.0589274	0.0445219	0.0450239	0.06356
k__Fungi	p__Basidiomycota	c__Tremellomycetes	o__Tremellales	f__Tremellaceae	g__Filobasidiella		0.00263113	0.00720857	0.00568877	0.00211314	0.000181312	0.000212805	0.000539258	0.000497439	0.0349893	0.0256699	0.0254209	0.0381989
k__Fungi	p__Basidiomycota	c__Tremellomycetes	o__Tremellales	f__Tremellaceae	g__Filobasidiella	s__Cryptococcus_bacillisporus	0.000245076	0.000711299	0.000633883	0.000165715	2.81473e-05	3.45902e-06	0.000185344	0.00030256	0.0026177	0.00185845	0.00249139	0.00256295
k__Fungi	p__Basidiomycota	c__Tremellomycetes	o__Tremellales	f__Tremellaceae	g__Filobasidiella	s__Cryptococcus_deuterogattii	0.000245191	0.000306657	0.000310121	9.01758e-05	0	3.66188e-05	2.4024e-05	0	0.00177913	0.000889498	0.00115637	0.00263872
k__Fungi	p__Basidiomycota	c__Tremellomycetes	o__Tremellales	f__Tremellaceae	g__Filobasidiella	s__Cryptococcus_gattii	0.000623657	0.00213603	0.00154032	0.000607907	1.23713e-05	9.36596e-05	0.000102606	5.88437e-05	0.00949235	0.00777479	0.00680586	0.0101581
k__Fungi	p__Basidiomycota	c__Tremellomycetes	o__Tremellales	f__Tremellaceae	g__Filobasidiella	s__Cryptococcus_neoformans	0.000976625	0.00274213	0.00236851	0.000915866	0.000140793	7.9067e-05	0.000213319	0.000136036	0.0151448	0.0108686	0.0102308	0.0162987
k__Fungi	p__Basidiomycota	c__Tremellomycetes	o__Tremellales	f__Tremellaceae	g__Filobasidiella	s__Cryptococcus_tetragattii	0.000469809	0.000869396	0.00070085	0.000300046	0	0	1.39645e-05	0	0.00516365	0.00292342	0.0041152	0.00543433
k__Fungi	p__Basidiomycota	c__Tremellomycetes	o__Tremellales	f__Tremellaceae	g__Filobasidiella	s__Filobasidiella_depauperata	3.23716e-06	7.42121e-05	4.51575e-05	5.4186e-06	0	0	0	0	0.000405575	0.00035191	0.000235569	0.000404032
k__Fungi	p__Basidiomycota	c__Tremellomycetes	o__Tremellales	f__Tremellaceae	g__Filobasidiella	s__Filobasidiella_noname	6.75305e-05	0.000368847	8.99294e-05	2.80171e-05	0	0	0	0	0.000386144	0.00100319	0.000385653	0.000702148
k__Fungi	p__Basidiomycota	c__Tremellomycetes	o__Tremellales	f__Tremellaceae	g__Tremella		0.00167029	0.00490422	0.00372821	0.00129592	0	3.09201e-05	7.92255e-05	0.000126018	0.0239381	0.018852	0.019603	0.025361
k__Fungi	p__Basidiomycota	c__Tremellomycetes	o__Tremellales	f__Tremellaceae	g__Tremella	s__Tremella_mesenterica	0.00167029	0.00490422	0.00372821	0.00129592	0	3.09201e-05	7.92255e-05	0.000126018	0.0239381	0.018852	0.019603	0.025361
k__Fungi	p__Basidiomycota	c__Tremellomycetes	o__Tremellales	f__Tremellales_noname			4.20516e-05	6.13333e-05	0.000104751	1.50834e-05	0	0	3.39152e-06	8.25122e-06	0.000290243	0.000299273	0.000253402	0.000368712
k__Fungi	p__Basidiomycota	c__Tremellomycetes	o__Tremellales	f__Tremellales_noname	g__Kwoniella		4.20516e-05	6.13333e-05	0.000104751	1.50834e-05	0	0	3.39152e-06	8.25122e-06	0.000290243	0.000299273	0.000253402	0.000368712
k__Fungi	p__Basidiomycota	c__Tremellomycetes	o__Tremellales	f__Tremellales_noname	g__Kwoniella	s__Kwoniella_heveanensis	4.20516e-05	6.13333e-05	0.000104751	1.50834e-05	0	0	3.39152e-06	8.25122e-06	0.000290243	0.000299273	0.000253402	0.000368712
k__Fungi	p__Basidiomycota	c__Tremellomycetes	o__Trichosporonales				0.00147595	0.00558995	0.00431071	0.00161978	0	2.87467e-05	0.0001793	0.000146231	0.0213806	0.0206478	0.0191689	0.0232113
k__Fungi	p__Basidiomycota	c__Tremellomycetes	o__Trichosporonales	f__Trichosporonaceae			0.00147595	0.00558995	0.00431071	0.00161978	0	2.87467e-05	0.0001793	0.000146231	0.0213806	0.0206478	0.0191689	0.0232113
k__Fungi	p__Basidiomycota	c__Tremellomycetes	o__Trichosporonales	f__Trichosporonaceae	g__Trichosporon		0.00147595	0.00558995	0.00431071	0.00161978	0	2.87467e-05	0.0001793	0.000146231	0.0213806	0.0206478	0.0191689	0.0232113
k__Fungi	p__Basidiomycota	c__Tremellomycetes	o__Trichosporonales	f__Trichosporonaceae	g__Trichosporon	s__Trichosporon_asahii	0.000689028	0.00193477	0.00176438	0.000548189	0	0	7.01883e-05	4.46397e-05	0.0100739	0.00842471	0.00847192	0.0115595
k__Fungi	p__Basidiomycota	c__Tremellomycetes	o__Trichosporonales	f__Trichosporonaceae	g__Trichosporon	s__Trichosporon_oleaginosus	0.000786918	0.00365518	0.00254633	0.00107159	0	2.87467e-05	0.000109112	0.000101591	0.0113067	0.0122231	0.010697	0.0116518
k__Fungi	p__Basidiomycota	c__Ustilaginomycetes					0.0032383	0.0092199	0.00833013	0.00254577	0.000523993	0.000506704	0.000649276	0.000603275	0.0375431	0.0281574	0.0335238	0.0430529
k__Fungi	p__Basidiomycota	c__Ustilaginomycetes	o__Ustilaginales				0.0032383	0.0092199	0.00833013	0.00254577	0.000523993	0.000506704	0.000649276	0.000603275	0.0375431	0.0281574	0.0335238	0.0430529
k__Fungi	p__Basidiomycota	c__Ustilaginomycetes	o__Ustilaginales	f__Ustilaginaceae			0.0032383	0.0092199	0.00833013	0.00254577	0.000523993	0.000506704	0.000649276	0.000603275	0.0375431	0.0281574	0.0335238	0.0430529
k__Fungi	p__Basidiomycota	c__Ustilaginomycetes	o__Ustilaginales	f__Ustilaginaceae	g__Anthracocystis		0.000431341	0.00139286	0.00175704	0.000312803	8.22563e-05	2.6238e-05	6.30058e-05	0.000120416	0.00604304	0.00532653	0.0075281	0.00911834
k__Fungi	p__Basidiomycota	c__Ustilaginomycetes	o__Ustilaginales	f__Ustilaginaceae	g__Anthracocystis	s__Anthracocystis_flocculosa	0.000431341	0.00139286	0.00175704	0.000312803	8.22563e-05	2.6238e-05	6.30058e-05	0.000120416	0.00604304	0.00532653	0.0075281	0.00911834
k__Fungi	p__Basidiomycota	c__Ustilaginomycetes	o__Ustilaginales	f__Ustilaginaceae	g__Kalmanozyma		0.000531738	0.00133363	0.0011936	0.000224285	0	0	1.06845e-05	1.47569e-05	0.00603638	0.00457056	0.00410946	0.00720182
k__Fungi	p__Basidiomycota	c__Ustilaginomycetes	o__Ustilaginales	f__Ustilaginaceae	g__Kalmanozyma	s__Kalmanozyma_brasiliensis	0.000531738	0.00133363	0.0011936	0.000224285	0	0	1.06845e-05	1.47569e-05	0.00603638	0.00457056	0.00410946	0.00720182
k__Fungi	p__Basidiomycota	c__Ustilaginomycetes	o__Ustilaginales	f__Ustilaginaceae	g__Melanopsichium		0.000144293	0.000489316	0.000437467	4.4679e-05	0	0	4.02743e-06	1.80133e-05	0.00262961	0.0020508	0.00197477	0.00298902
k__Fungi	p__Basidiomycota	c__Ustilaginomycetes	o__Ustilaginales	f__Ustilaginaceae	g__Melanopsichium	s__Melanopsichium_pennsylvanicum	0.000144293	0.000489316	0.000437467	4.4679e-05	0	0	4.02743e-06	1.80133e-05	0.00262961	0.0020508	0.00197477	0.00298902
k__Fungi	p__Basidiomycota	c__Ustilaginomycetes	o__Ustilaginales	f__Ustilaginaceae	g__Moesziomyces		0.000692192	0.00189539	0.00152994	0.000711247	0.000396975	0.000118506	0.000180765	0.000177224	0.0058372	0.00386639	0.00426707	0.00493972
k__Fungi	p__Basidiomycota	c__Ustilaginomycetes	o__Ustilaginales	f__Ustilaginaceae	g__Moesziomyces	s__Moesziomyces_antarcticus	0.000466974	0.00130098	0.00107251	0.000419989	0.000353216	0.000113336	0.000138132	0.000103404	0.00504951	0.00324998	0.00378959	0.00409937
k__Fungi	p__Basidiomycota	c__Ustilaginomycetes	o__Ustilaginales	f__Ustilaginaceae	g__Moesziomyces	s__Moesziomyces_aphidis	0.000225217	0.000594409	0.000457432	0.000291258	4.37592e-05	5.17017e-06	4.26329e-05	7.38198e-05	0.000787689	0.000616406	0.000477486	0.000840349
k__Fungi	p__Basidiomycota	c__Ustilaginomycetes	o__Ustilaginales	f__Ustilaginaceae	g__Pseudozyma		0.000315118	0.000752796	0.000461431	0.000119406	0	5.61095e-06	4.10342e-06	1.34377e-05	0.00362985	0.00265793	0.00213438	0.00368523
k__Fungi	p__Basidiomycota	c__Ustilaginomycetes	o__Ustilaginales	f__Ustilaginaceae	g__Pseudozyma	s__Pseudozyma_hubeiensis	0.000315118	0.000752796	0.000461431	0.000119406	0	5.61095e-06	4.10342e-06	1.34377e-05	0.00362985	0.00265793	0.00213438	0.00368523
k__Fungi	p__Basidiomycota	c__Ustilaginomycetes	o__Ustilaginales	f__Ustilaginaceae	g__Sporisorium		0.000597367	0.0010274	0.00105528	0.000541375	4.47617e-05	0.000298369	0.000311497	0.000241869	0.00414498	0.00244016	0.00380605	0.00460723
k__Fungi	p__Basidiomycota	c__Ustilaginomycetes	o__Ustilaginales	f__Ustilaginaceae	g__Sporisorium	s__Sporisorium_reilianum	0.00030028	0.000501697	0.000334182	0.000370133	4.05374e-05	0.000148706	0.000255761	0.000212056	0.0011187	0.00122034	0.00143059	0.00157172
k__Fungi	p__Basidiomycota	c__Ustilaginomycetes	o__Ustilaginales	f__Ustilaginaceae	g__Sporisorium	s__Sporisorium_scitamineum	0.000297087	0.000525699	0.000721094	0.000171241	4.22434e-06	0.000149663	5.5736e-05	2.98129e-05	0.00302628	0.00121982	0.00237547	0.00303551
k__Fungi	p__Basidiomycota	c__Ustilaginomycetes	o__Ustilaginales	f__Ustilaginaceae	g__Ustilago		0.000526252	0.00232852	0.00189538	0.000591977	0	5.79798e-05	7.51925e-05	1.75575e-05	0.00922202	0.00724501	0.00970394	0.0105115
k__Fungi	p__Basidiomycota	c__Ustilaginomycetes	o__Ustilaginales	f__Ustilaginaceae	g__Ustilago	s__Ustilago_esculenta	1.03415e-05	5.80711e-05	2.40436e-05	0	0	0	0	0	0	0.00021037	0.000526479	0.000189826
k__Fungi	p__Basidiomycota	c__Ustilaginomycetes	o__Ustilaginales	f__Ustilaginaceae	g__Ustilago	s__Ustilago_hordei	0.000269212	0.000998781	0.000941339	0.000343812	0	5.79798e-05	4.83783e-05	1.14095e-05	0.00548329	0.00338251	0.00419905	0.00536433
k__Fungi	p__Basidiomycota	c__Ustilaginomycetes	o__Ustilaginales	f__Ustilaginaceae	g__Ustilago	s__Ustilago_maydis	0.000246698	0.00127167	0.000929996	0.000248165	0	0	2.68142e-05	6.14797e-06	0.00373873	0.00365213	0.00497841	0.00495733
k__Fungi	p__Basidiomycota	c__Wallemiomycetes					0.00494873	0.0135866	0.0122016	0.00440781	0.000418592	0.000312031	0.00114418	0.000885008	0.058227	0.0447815	0.0499128	0.0654764
k__Fungi	p__Basidiomycota	c__Wallemiomycetes	o__Wallemiales				0.00494873	0.0135866	0.0122016	0.00440781	0.000418592	0.000312031	0.00114418	0.000885008	0.058227	0.0447815	0.0499128	0.0654764
k__Fungi	p__Basidiomycota	c__Wallemiomycetes	o__Wallemiales	f__Wallemiales_noname			0.00494873	0.0135866	0.0122016	0.00440781	0.000418592	0.000312031	0.00114418	0.000885008	0.058227	0.0447815	0.0499128	0.0654764
k__Fungi	p__Basidiomycota	c__Wallemiomycetes	o__Wallemiales	f__Wallemiales_noname	g__Wallemia		0.00494873	0.0135866	0.0122016	0.00440781	0.000418592	0.000312031	0.00114418	0.000885008	0.058227	0.0447815	0.0499128	0.0654764
k__Fungi	p__Basidiomycota	c__Wallemiomycetes	o__Wallemiales	f__Wallemiales_noname	g__Wallemia	s__Wallemia_ichthyophaga	0.00265533	0.0065717	0.00562985	0.00245701	0.000413263	0.000285721	0.000945057	0.000746958	0.0272444	0.0219864	0.021148	0.0306033
k__Fungi	p__Basidiomycota	c__Wallemiomycetes	o__Wallemiales	f__Wallemiales_noname	g__Wallemia	s__Wallemia_mellicola	0.0022934	0.00701487	0.00657174	0.0019508	5.32917e-06	2.63099e-05	0.000199125	0.00013805	0.0309826	0.0227951	0.0287648	0.0348731
k__Fungi	p__Blastocladiomycota						0.00753409	0.0221785	0.0187165	0.00631927	0.000251283	0.000452726	0.00131592	0.000615965	0.101417	0.0756391	0.083218	0.106421
k__Fungi	p__Blastocladiomycota	c__Blastocladiomycetes					0.00753409	0.0221785	0.0187165	0.00631927	0.000251283	0.000452726	0.00131592	0.000615965	0.101417	0.0756391	0.083218	0.106421
k__Fungi	p__Blastocladiomycota	c__Blastocladiomycetes	o__Blastocladiales				0.00753409	0.0221785	0.0187165	0.00631927	0.000251283	0.000452726	0.00131592	0.000615965	0.101417	0.0756391	0.083218	0.106421
k__Fungi	p__Blastocladiomycota	c__Blastocladiomycetes	o__Blastocladiales	f__Blastocladiaceae			0.00753409	0.0221785	0.0187165	0.00631927	0.000251283	0.000452726	0.00131592	0.000615965	0.101417	0.0756391	0.083218	0.106421
k__Fungi	p__Blastocladiomycota	c__Blastocladiomycetes	o__Blastocladiales	f__Blastocladiaceae	g__Allomyces		0.00679299	0.019708	0.0172718	0.00575289	0.000244622	0.000425362	0.00129662	0.000552416	0.0924675	0.0690136	0.0773757	0.0950225
k__Fungi	p__Blastocladiomycota	c__Blastocladiomycetes	o__Blastocladiales	f__Blastocladiaceae	g__Allomyces	s__Allomyces_arbusculus	0	9.89433e-06	1.50209e-05	8.11086e-06	0	0	0	0	9.12636e-05	7.24184e-05	0.000183251	0.000305743
k__Fungi	p__Blastocladiomycota	c__Blastocladiomycetes	o__Blastocladiales	f__Blastocladiaceae	g__Allomyces	s__Allomyces_macrogynus	0.00679299	0.0196981	0.0172568	0.00574478	0.000244622	0.000425362	0.00129662	0.000552416	0.0923762	0.0689412	0.0771925	0.0947167
k__Fungi	p__Blastocladiomycota	c__Blastocladiomycetes	o__Blastocladiales	f__Blastocladiaceae	g__Blastocladiella		0.000741102	0.00247054	0.00144474	0.000566379	6.66146e-06	2.73649e-05	1.93028e-05	6.35491e-05	0.0089491	0.00662552	0.0058423	0.0113982
k__Fungi	p__Blastocladiomycota	c__Blastocladiomycetes	o__Blastocladiales	f__Blastocladiaceae	g__Blastocladiella	s__Blastocladiella_emersonii	0.000741102	0.00247054	0.00144474	0.000566379	6.66146e-06	2.73649e-05	1.93028e-05	6.35491e-05	0.0089491	0.00662552	0.0058423	0.0113982
k__Fungi	p__Chytridiomycota						0.0399596	0.121965	0.0958589	0.033585	0.000646231	0.000617011	0.00304297	0.00232465	0.543567	0.425723	0.467148	0.587199
k__Fungi	p__Chytridiomycota	c__Chytridiomycetes					0.0306213	0.0908996	0.0736889	0.0254147	0.000416281	0.000324164	0.00206524	0.00163927	0.410501	0.316553	0.352503	0.449491
k__Fungi	p__Chytridiomycota	c__Chytridiomycetes	o__Chytridiales				0	2.185e-05	2.0732e-05	0	0	0	0	0	2.19066e-05	8.88466e-06	0.000186775	0
k__Fungi	p__Chytridiomycota	c__Chytridiomycetes	o__Chytridiales	f__Chytriomycetaceae			0	2.185e-05	2.0732e-05	0	0	0	0	0	2.19066e-05	8.88466e-06	0.000186775	0
k__Fungi	p__Chytridiomycota	c__Chytridiomycetes	o__Chytridiales	f__Chytriomycetaceae	g__Chytriomyces		0	2.185e-05	2.0732e-05	0	0	0	0	0	2.19066e-05	8.88466e-06	0.000186775	0
k__Fungi	p__Chytridiomycota	c__Chytridiomycetes	o__Chytridiales	f__Chytriomycetaceae	g__Chytriomyces	s__Chytriomyces_hyalinus	0	2.185e-05	2.0732e-05	0	0	0	0	0	2.19066e-05	8.88466e-06	0.000186775	0
k__Fungi	p__Chytridiomycota	c__Chytridiomycetes	o__Chytridiales	f__Chytriomycetaceae	g__Entophlyctis		0	0	0	0	0	0	0	0	0	0	0	0
k__Fungi	p__Chytridiomycota	c__Chytridiomycetes	o__Chytridiales	f__Chytriomycetaceae	g__Entophlyctis	s__Entophlyctis_confervae-glomeratae	0	0	0	0	0	0	0	0	0	0	0	0
k__Fungi	p__Chytridiomycota	c__Chytridiomycetes	o__Rhizophydiales				0.0105514	0.0282632	0.0243599	0.00867239	1.75778e-05	0.000133117	0.000580734	0.000478969	0.134978	0.0898286	0.110231	0.141638
k__Fungi	p__Chytridiomycota	c__Chytridiomycetes	o__Rhizophydiales	f__Rhizophydiales_noname			0.0105514	0.0282632	0.0243599	0.00867239	1.75778e-05	0.000133117	0.000580734	0.000478969	0.134978	0.0898286	0.110231	0.141638
k__Fungi	p__Chytridiomycota	c__Chytridiomycetes	o__Rhizophydiales	f__Rhizophydiales_noname	g__Batrachochytrium		0.0105514	0.0282632	0.0243599	0.00867239	1.75778e-05	0.000133117	0.000580734	0.000478969	0.134978	0.0898286	0.110231	0.141638
k__Fungi	p__Chytridiomycota	c__Chytridiomycetes	o__Rhizophydiales	f__Rhizophydiales_noname	g__Batrachochytrium	s__Batrachochytrium_dendrobatidis	0.0105514	0.0282632	0.0243599	0.00867239	1.75778e-05	0.000133117	0.000580734	0.000478969	0.134978	0.0898286	0.110231	0.141638
k__Fungi	p__Chytridiomycota	c__Chytridiomycetes	o__Spizellomycetales				0.0200699	0.0626146	0.0493083	0.0167423	0.000398703	0.000191048	0.00148451	0.0011603	0.275501	0.226716	0.242085	0.307854
k__Fungi	p__Chytridiomycota	c__Chytridiomycetes	o__Spizellomycetales	f__Spizellomycetaceae			0.0200699	0.0626146	0.0493083	0.0167423	0.000398703	0.000191048	0.00148451	0.0011603	0.275501	0.226716	0.242085	0.307854
k__Fungi	p__Chytridiomycota	c__Chytridiomycetes	o__Spizellomycetales	f__Spizellomycetaceae	g__Spizellomyces		0.0200699	0.0626146	0.0493083	0.0167423	0.000398703	0.000191048	0.00148451	0.0011603	0.275501	0.226716	0.242085	0.307854
k__Fungi	p__Chytridiomycota	c__Chytridiomycetes	o__Spizellomycetales	f__Spizellomycetaceae	g__Spizellomyces	s__Spizellomyces_punctatus	0.0200699	0.0626146	0.0493083	0.0167423	0.000398703	0.000191048	0.00148451	0.0011603	0.275501	0.226716	0.242085	0.307854
k__Fungi	p__Chytridiomycota	c__Monoblepharidomycetes					0.00933831	0.0310657	0.0221701	0.00817036	0.00022995	0.000292847	0.000977725	0.000685377	0.133066	0.109169	0.114645	0.137708
k__Fungi	p__Chytridiomycota	c__Monoblepharidomycetes	o__Monoblepharidales				0.00933831	0.0310657	0.0221701	0.00817036	0.00022995	0.000292847	0.000977725	0.000685377	0.133066	0.109169	0.114645	0.137708
k__Fungi	p__Chytridiomycota	c__Monoblepharidomycetes	o__Monoblepharidales	f__Gonapodyaceae			0.00933831	0.0310562	0.0221664	0.00817036	0.00022995	0.000292847	0.000977725	0.000685377	0.133066	0.109029	0.114486	0.137579
k__Fungi	p__Chytridiomycota	c__Monoblepharidomycetes	o__Monoblepharidales	f__Gonapodyaceae	g__Gonapodya		0.00933831	0.0310562	0.0221664	0.00817036	0.00022995	0.000292847	0.000977725	0.000685377	0.133066	0.109029	0.114486	0.137579
k__Fungi	p__Chytridiomycota	c__Monoblepharidomycetes	o__Monoblepharidales	f__Gonapodyaceae	g__Gonapodya	s__Gonapodya_prolifera	0.00932726	0.0310562	0.0221432	0.00817036	0.00022995	0.000292847	0.000977725	0.000685377	0.132927	0.108713	0.114326	0.137315
k__Fungi	p__Chytridiomycota	c__Monoblepharidomycetes	o__Monoblepharidales	f__Gonapodyaceae	g__Gonapodya	s__Gonapodya_sp._JEL183	1.10458e-05	0	2.32245e-05	0	0	0	0	0	0.000139868	0.000316329	0.000160573	0.000263716
k__Fungi	p__Chytridiomycota	c__Monoblepharidomycetes	o__Monoblepharidales	f__Monoblepharidaceae			0	9.56352e-06	3.62968e-06	0	0	0	0	0	0	0.000139994	0.000158957	0.000128954
k__Fungi	p__Chytridiomycota	c__Monoblepharidomycetes	o__Monoblepharidales	f__Monoblepharidaceae	g__Monoblepharella		0	9.56352e-06	3.62968e-06	0	0	0	0	0	0	0.000139994	0.000158957	0.000128954
k__Fungi	p__Chytridiomycota	c__Monoblepharidomycetes	o__Monoblepharidales	f__Monoblepharidaceae	g__Monoblepharella	s__Monoblepharella_sp._M15	0	9.56352e-06	3.62968e-06	0	0	0	0	0	0	0.000139994	0.000158957	0.000128954
k__Fungi	p__Cryptomycota						0.0154882	0.0474755	0.0419361	0.0111762	0.000113796	0.000374222	0.00191159	0.0012549	0.220059	0.166355	0.203625	0.256492
k__Fungi	p__Cryptomycota	c__Cryptomycota_noname					0.0154882	0.0474755	0.0419361	0.0111762	0.000113796	0.000374222	0.00191159	0.0012549	0.220059	0.166355	0.203625	0.256492
k__Fungi	p__Cryptomycota	c__Cryptomycota_noname	o__Cryptomycota_noname				0.0154882	0.0474755	0.0419361	0.0111762	0.000113796	0.000374222	0.00191159	0.0012549	0.220059	0.166355	0.203625	0.256492
k__Fungi	p__Cryptomycota	c__Cryptomycota_noname	o__Cryptomycota_noname	f__Cryptomycota_noname			0.0154882	0.0474755	0.0419361	0.0111762	0.000113796	0.000374222	0.00191159	0.0012549	0.220059	0.166355	0.203625	0.256492
k__Fungi	p__Cryptomycota	c__Cryptomycota_noname	o__Cryptomycota_noname	f__Cryptomycota_noname	g__Rozella		0.0154882	0.0474755	0.0419361	0.0111762	0.000113796	0.000374222	0.00191159	0.0012549	0.220059	0.166355	0.203625	0.256492
k__Fungi	p__Cryptomycota	c__Cryptomycota_noname	o__Cryptomycota_noname	f__Cryptomycota_noname	g__Rozella	s__Rozella_allomycis	0.0154882	0.0474755	0.0419361	0.0111762	0.000113796	0.000374222	0.00191159	0.0012549	0.220059	0.166355	0.203625	0.256492
k__Fungi	p__Entomophthoromycota						0.00868657	0.0238979	0.0217566	0.0068544	0.000135602	0.000804633	0.00118615	0.00106157	0.122804	0.0834334	0.101088	0.128445
k__Fungi	p__Entomophthoromycota	c__Entomophthoromycetes					0.00868657	0.0238979	0.0217566	0.0068544	0.000135602	0.000804633	0.00118615	0.00106157	0.122804	0.0834334	0.101088	0.128445
k__Fungi	p__Entomophthoromycota	c__Entomophthoromycetes	o__Entomophthorales				0.00868657	0.0238979	0.0217566	0.0068544	0.000135602	0.000804633	0.00118615	0.00106157	0.122804	0.0834334	0.101088	0.128445
k__Fungi	p__Entomophthoromycota	c__Entomophthoromycetes	o__Entomophthorales	f__Ancylistaceae			0.00868657	0.0238979	0.0217339	0.00684826	0.000135602	0.000804633	0.00118615	0.00106157	0.122497	0.0833359	0.100875	0.128234
k__Fungi	p__Entomophthoromycota	c__Entomophthoromycetes	o__Entomophthorales	f__Ancylistaceae	g__Conidiobolus		0.00868657	0.0238979	0.0217339	0.00684826	0.000135602	0.000804633	0.00118615	0.00106157	0.122497	0.0833359	0.100875	0.128234
k__Fungi	p__Entomophthoromycota	c__Entomophthoromycetes	o__Entomophthorales	f__Ancylistaceae	g__Conidiobolus	s__Conidiobolus_coronatus	0.00868657	0.0238979	0.0217339	0.00684826	0.000135602	0.000804633	0.00118615	0.00106157	0.122497	0.0833359	0.100875	0.128234
k__Fungi	p__Entomophthoromycota	c__Entomophthoromycetes	o__Entomophthorales	f__Entomophthoraceae			0	0	2.2746e-05	6.14108e-06	0	0	0	0	0.000306442	9.74774e-05	0.000213457	0.000210446
k__Fungi	p__Entomophthoromycota	c__Entomophthoromycetes	o__Entomophthorales	f__Entomophthoraceae	g__Entomophthora		0	0	2.2746e-05	6.14108e-06	0	0	0	0	0.000306442	9.74774e-05	0.000213457	0.000210446
k__Fungi	p__Entomophthoromycota	c__Entomophthoromycetes	o__Entomophthorales	f__Entomophthoraceae	g__Entomophthora	s__Entomophthora_muscae	0	0	2.2746e-05	6.14108e-06	0	0	0	0	0.000306442	9.74774e-05	0.000213457	0.000210446
k__Fungi	p__Fungi_noname						0.086099	0.199569	0.173542	0.0606711	0.0175804	0.00695363	0.0147174	0.0188747	0.921766	0.696215	0.779215	1.00621
k__Fungi	p__Fungi_noname	c__Fungi_noname					0.086099	0.199569	0.173542	0.0606711	0.0175804	0.00695363	0.0147174	0.0188747	0.921766	0.696215	0.779215	1.00621
k__Fungi	p__Fungi_noname	c__Fungi_noname	o__Fungi_noname				0.000917983	0.00138601	0.000689596	0.000451841	0.00174439	5.26904e-05	4.78204e-05	0.00174232	0.00263803	0.0029218	0.00323493	0.00371335
k__Fungi	p__Fungi_noname	c__Fungi_noname	o__Fungi_noname	f__Fungi_noname			0.000917983	0.00131015	0.000659156	0.000446783	0.00174439	5.26904e-05	4.78204e-05	0.00174232	0.00258213	0.00261993	0.00297537	0.00350054
k__Fungi	p__Fungi_noname	c__Fungi_noname	o__Fungi_noname	f__Fungi_noname	g__Fungi_noname		0.000917983	0.00131015	0.000659156	0.000446783	0.00174439	5.26904e-05	4.78204e-05	0.00174232	0.00258213	0.00261993	0.00297537	0.00350054
k__Fungi	p__Fungi_noname	c__Fungi_noname	o__Fungi_noname	f__Fungi_noname	g__Fungi_noname	s__fungal_sp._No.11243	0.000917983	0.00131015	0.000659156	0.000446783	0.00174439	5.26904e-05	4.78204e-05	0.00174232	0.00258213	0.00261993	0.00297537	0.00350054
k__Fungi	p__Fungi_noname	c__Fungi_noname	o__Fungi_noname	f__Olpidiaceae			0	7.58608e-05	3.04395e-05	5.05736e-06	0	0	0	0	5.58975e-05	0.000301869	0.000259558	0.000212806
k__Fungi	p__Fungi_noname	c__Fungi_noname	o__Fungi_noname	f__Olpidiaceae	g__Olpidium		0	7.58608e-05	3.04395e-05	5.05736e-06	0	0	0	0	5.58975e-05	0.000301869	0.000259558	0.000212806
k__Fungi	p__Fungi_noname	c__Fungi_noname	o__Fungi_noname	f__Olpidiaceae	g__Olpidium	s__Olpidium_bornovanus	0	7.58608e-05	3.04395e-05	5.05736e-06	0	0	0	0	5.58975e-05	0.000301869	0.000259558	0.000212806
k__Fungi	p__Fungi_noname	c__Fungi_noname	o__Mortierellales				0.0157278	0.0291325	0.0261711	0.0080056	0.00634787	0.00085249	0.00144113	0.00328806	0.136369	0.108289	0.123824	0.161018
k__Fungi	p__Fungi_noname	c__Fungi_noname	o__Mortierellales	f__Mortierellaceae			0.0157278	0.0291325	0.0261711	0.0080056	0.00634787	0.00085249	0.00144113	0.00328806	0.136369	0.108289	0.123824	0.161018
k__Fungi	p__Fungi_noname	c__Fungi_noname	o__Mortierellales	f__Mortierellaceae	g__Mortierella		0.0157278	0.0291325	0.0261711	0.0080056	0.00634787	0.00085249	0.00144113	0.00328806	0.136369	0.108289	0.123824	0.161018
k__Fungi	p__Fungi_noname	c__Fungi_noname	o__Mortierellales	f__Mortierellaceae	g__Mortierella	s__Mortierella_alliacea	2.09645e-05	0.000148211	5.79985e-05	7.01838e-05	0	0	0	0	0.000530698	0.00109359	0.000249624	0.000983855
k__Fungi	p__Fungi_noname	c__Fungi_noname	o__Mortierellales	f__Mortierellaceae	g__Mortierella	s__Mortierella_elongata	0.00395385	0.0105185	0.0102149	0.00283516	0.000316039	0.000606358	0.000514165	0.000755502	0.0524797	0.0404802	0.0459399	0.0630452
k__Fungi	p__Fungi_noname	c__Fungi_noname	o__Mortierellales	f__Mortierellaceae	g__Mortierella	s__Mortierella_verticillata	0.011753	0.0184658	0.0158982	0.00510026	0.00603183	0.000246132	0.000926965	0.00253256	0.0833585	0.0667154	0.0776342	0.0969891
k__Fungi	p__Fungi_noname	c__Fungi_noname	o__Mucorales				0.0694532	0.16905	0.146681	0.0522136	0.00948815	0.00604845	0.0132284	0.0138443	0.782759	0.585004	0.652156	0.841474
k__Fungi	p__Fungi_noname	c__Fungi_noname	o__Mucorales	f__Cunninghamellaceae			0.00410059	0.0124582	0.0103497	0.00289225	1.81462e-05	0.000172169	0.000404821	0.000419083	0.0615105	0.0458885	0.0499371	0.0661148
k__Fungi	p__Fungi_noname	c__Fungi_noname	o__Mucorales	f__Cunninghamellaceae	g__Absidia		0.00410059	0.0124582	0.0103497	0.00289225	1.81462e-05	0.000172169	0.000404821	0.000419083	0.0615105	0.0458885	0.0499371	0.0661148
k__Fungi	p__Fungi_noname	c__Fungi_noname	o__Mucorales	f__Cunninghamellaceae	g__Absidia	s__Absidia_glauca	0.00410059	0.0124582	0.0103497	0.00289225	1.81462e-05	0.000172169	0.000404821	0.000419083	0.0615105	0.0458885	0.0499371	0.0661148
k__Fungi	p__Fungi_noname	c__Fungi_noname	o__Mucorales	f__Lichtheimiaceae			0.0202108	0.0425622	0.0371498	0.0122865	0.00561137	0.00138559	0.00162367	0.00295694	0.199226	0.146614	0.1655	0.215658
k__Fungi	p__Fungi_noname	c__Fungi_noname	o__Mucorales	f__Lichtheimiaceae	g__Lichtheimia		0.0202108	0.0425622	0.0371498	0.0122865	0.00561137	0.00138559	0.00162367	0.00295694	0.199226	0.146614	0.1655	0.215658
k__Fungi	p__Fungi_noname	c__Fungi_noname	o__Mucorales	f__Lichtheimiaceae	g__Lichtheimia	s__Lichtheimia_corymbifera	0.0135433	0.0222493	0.0197948	0.00656857	0.00526339	0.000636102	0.000781836	0.00232396	0.110822	0.0737355	0.0852911	0.11265
k__Fungi	p__Fungi_noname	c__Fungi_noname	o__Mucorales	f__Lichtheimiaceae	g__Lichtheimia	s__Lichtheimia_ramosa	0.00666743	0.0203129	0.017355	0.00571793	0.000347984	0.000749486	0.000841838	0.000632976	0.088404	0.0728781	0.0802085	0.103009
k__Fungi	p__Fungi_noname	c__Fungi_noname	o__Mucorales	f__Mucoraceae			0.023159	0.0543308	0.0473375	0.0207484	0.00242651	0.00249461	0.00844628	0.00810439	0.249045	0.183336	0.19863	0.255972
k__Fungi	p__Fungi_noname	c__Fungi_noname	o__Mucorales	f__Mucoraceae	g__Amylomyces		0.000294684	0.00072294	0.000784697	0.000345469	0	0	1.88014e-05	7.4261e-06	0.00533755	0.00287701	0.00362707	0.00442065
k__Fungi	p__Fungi_noname	c__Fungi_noname	o__Mucorales	f__Mucoraceae	g__Amylomyces	s__Amylomyces_rouxii	0.000294684	0.00072294	0.000784697	0.000345469	0	0	1.88014e-05	7.4261e-06	0.00533755	0.00287701	0.00362707	0.00442065
k__Fungi	p__Fungi_noname	c__Fungi_noname	o__Mucorales	f__Mucoraceae	g__Mucor		0.018527	0.04391	0.0368703	0.0164852	0.00217296	0.00168294	0.00443937	0.00315867	0.196216	0.144489	0.156186	0.196665
k__Fungi	p__Fungi_noname	c__Fungi_noname	o__Mucorales	f__Mucoraceae	g__Mucor	s__Mucor_ambiguus	0.00565293	0.0106631	0.00997825	0.00520091	0.00186696	0.00156022	0.00324709	0.00258198	0.0423205	0.0330049	0.0336474	0.0463545
k__Fungi	p__Fungi_noname	c__Fungi_noname	o__Mucorales	f__Mucoraceae	g__Mucor	s__Mucor_circinelloides	0.0128741	0.033247	0.026892	0.0112842	0.000305996	0.000122727	0.00119228	0.000576683	0.153896	0.111484	0.122539	0.150311
k__Fungi	p__Fungi_noname	c__Fungi_noname	o__Mucorales	f__Mucoraceae	g__Parasitella		0.00433733	0.0096978	0.00968257	0.0039178	0.000253554	0.000811666	0.00398812	0.00493829	0.0474916	0.0359701	0.0388172	0.0548864
k__Fungi	p__Fungi_noname	c__Fungi_noname	o__Mucorales	f__Mucoraceae	g__Parasitella	s__Parasitella_parasitica	0.00433733	0.0096978	0.00968257	0.0039178	0.000253554	0.000811666	0.00398812	0.00493829	0.0474916	0.0359701	0.0388172	0.0548864
k__Fungi	p__Fungi_noname	c__Fungi_noname	o__Mucorales	f__Phycomycetaceae			0.00499461	0.0148827	0.0114787	0.0031721	0.000264301	0.000371079	0.00034402	0.000448675	0.0607252	0.0518022	0.057743	0.0763439
k__Fungi	p__Fungi_noname	c__Fungi_noname	o__Mucorales	f__Phycomycetaceae	g__Phycomyces		0.00499461	0.0148827	0.0114787	0.0031721	0.000264301	0.000371079	0.00034402	0.000448675	0.0607252	0.0518022	0.057743	0.0763439
k__Fungi	p__Fungi_noname	c__Fungi_noname	o__Mucorales	f__Phycomycetaceae	g__Phycomyces	s__Phycomyces_blakesleeanus	0.00499461	0.0148827	0.0114787	0.0031721	0.000264301	0.000371079	0.00034402	0.000448675	0.0607252	0.0518022	0.057743	0.0763439
k__Fungi	p__Fungi_noname	c__Fungi_noname	o__Mucorales	f__Rhizopodaceae			0.0163011	0.0434181	0.0396565	0.0127028	0.00116349	0.00162065	0.00237951	0.00182159	0.206827	0.152928	0.176416	0.222476
k__Fungi	p__Fungi_noname	c__Fungi_noname	o__Mucorales	f__Rhizopodaceae	g__Rhizopus		0.0163011	0.0434181	0.0396565	0.0127028	0.00116349	0.00162065	0.00237951	0.00182159	0.206827	0.152928	0.176416	0.222476
k__Fungi	p__Fungi_noname	c__Fungi_noname	o__Mucorales	f__Rhizopodaceae	g__Rhizopus	s__Rhizopus_delemar	0.00431547	0.0116067	0.0120837	0.00381871	5.45737e-05	0.00014041	0.000540707	0.000306537	0.0636645	0.0429345	0.0524331	0.0643967
k__Fungi	p__Fungi_noname	c__Fungi_noname	o__Mucorales	f__Rhizopodaceae	g__Rhizopus	s__Rhizopus_microsporus	0.0119856	0.0318114	0.0275727	0.00888412	0.00110892	0.00148024	0.0018388	0.00151506	0.143162	0.109994	0.123983	0.15808
k__Fungi	p__Fungi_noname	c__Fungi_noname	o__Mucorales	f__Syncephalastraceae			0.000434778	0.00127	0.000531768	0.000387757	4.32995e-06	4.34848e-06	3.01205e-05	8.16092e-05	0.00476508	0.00348723	0.00318885	0.00424185
k__Fungi	p__Fungi_noname	c__Fungi_noname	o__Mucorales	f__Syncephalastraceae	g__Syncephalastrum		0.000434778	0.00127	0.000531768	0.000387757	4.32995e-06	4.34848e-06	3.01205e-05	8.16092e-05	0.00476508	0.00348723	0.00318885	0.00424185
k__Fungi	p__Fungi_noname	c__Fungi_noname	o__Mucorales	f__Syncephalastraceae	g__Syncephalastrum	s__Syncephalastrum_racemosum	0.000434778	0.00127	0.000531768	0.000387757	4.32995e-06	4.34848e-06	3.01205e-05	8.16092e-05	0.00476508	0.00348723	0.00318885	0.00424185
k__Fungi	p__Fungi_noname	c__Fungi_noname	o__Mucorales	f__Umbelopsidaceae			0.000252368	0.000128275	0.000176964	2.37719e-05	0	0	0	1.20082e-05	0.000659897	0.000948373	0.000741575	0.000666195
k__Fungi	p__Fungi_noname	c__Fungi_noname	o__Mucorales	f__Umbelopsidaceae	g__Umbelopsis		0.000252368	0.000128275	0.000176964	2.37719e-05	0	0	0	1.20082e-05	0.000659897	0.000948373	0.000741575	0.000666195
k__Fungi	p__Fungi_noname	c__Fungi_noname	o__Mucorales	f__Umbelopsidaceae	g__Umbelopsis	s__Umbelopsis_isabellina	0.000213026	0.000101497	0.000121067	2.37719e-05	0	0	0	0	0.000273297	0.000795935	0.000633484	0.000448047
k__Fungi	p__Fungi_noname	c__Fungi_noname	o__Mucorales	f__Umbelopsidaceae	g__Umbelopsis	s__Umbelopsis_ovata	3.93419e-05	2.67778e-05	5.58971e-05	0	0	0	0	1.20082e-05	0.0003866	0.000152438	0.000108091	0.000218148
k__Fungi	p__Glomeromycota						0.029101	0.0732072	0.0682809	0.0255558	0.00178155	0.00484683	0.00968309	0.00707156	0.324724	0.229317	0.264409	0.356292
k__Fungi	p__Glomeromycota	c__Glomeromycetes					0.029101	0.0732072	0.0682809	0.0255558	0.00178155	0.00484683	0.00968309	0.00707156	0.324724	0.229317	0.264409	0.356292
k__Fungi	p__Glomeromycota	c__Glomeromycetes	o__Glomerales				0.029101	0.0732072	0.0682809	0.0255558	0.00178155	0.00484683	0.00968309	0.00707156	0.324724	0.229317	0.264409	0.356292
k__Fungi	p__Glomeromycota	c__Glomeromycetes	o__Glomerales	f__Glomeraceae			0.029101	0.0732072	0.0682809	0.0255558	0.00178155	0.00484683	0.00968309	0.00707156	0.324724	0.229317	0.264409	0.356292
k__Fungi	p__Glomeromycota	c__Glomeromycetes	o__Glomerales	f__Glomeraceae	g__Glomus		1.6135e-05	0	0	0	6.34757e-06	5.09979e-05	3.18821e-05	8.12594e-05	0	0	1.5646e-05	1.85105e-05
k__Fungi	p__Glomeromycota	c__Glomeromycetes	o__Glomerales	f__Glomeraceae	g__Glomus	s__Glomus_sp._DAOM_240422	1.6135e-05	0	0	0	6.34757e-06	5.09979e-05	3.18821e-05	8.12594e-05	0	0	1.5646e-05	1.85105e-05
k__Fungi	p__Glomeromycota	c__Glomeromycetes	o__Glomerales	f__Glomeraceae	g__Rhizophagus		0.0290849	0.0732072	0.0682809	0.0255558	0.0017752	0.00479583	0.00965121	0.0069903	0.324724	0.229317	0.264393	0.356274
k__Fungi	p__Glomeromycota	c__Glomeromycetes	o__Glomerales	f__Glomeraceae	g__Rhizophagus	s__Rhizophagus_intraradices	0.000341487	0.000703857	0.000649951	0.000157119	0	0	1.49586e-05	4.39914e-05	0.00428815	0.00203751	0.00296048	0.00384109
k__Fungi	p__Glomeromycota	c__Glomeromycetes	o__Glomerales	f__Glomeraceae	g__Rhizophagus	s__Rhizophagus_irregularis	0.0287434	0.0724221	0.0676124	0.0253987	0.0017752	0.00479583	0.00963625	0.00694631	0.320357	0.226899	0.261158	0.352331
k__Fungi	p__Glomeromycota	c__Glomeromycetes	o__Glomerales	f__Glomeraceae	g__Rhizophagus	s__Rhizophagus_proliferus	0	8.1245e-05	1.8539e-05	0	0	0	0	0	7.87182e-05	0.000381323	0.00027444	0.000101849
k__Fungi	p__Microsporidia						0.0155097	0.0415408	0.0388735	0.0100589	0.000272538	0.0013867	0.00288635	0.00163794	0.186305	0.13561	0.154618	0.224854
k__Fungi	p__Microsporidia	c__Microsporidia_noname					0.0155097	0.0415408	0.0388735	0.0100589	0.000272538	0.0013867	0.00288635	0.00163794	0.186305	0.13561	0.154618	0.224854
k__Fungi	p__Microsporidia	c__Microsporidia_noname	o__Microsporidia_noname				0.0155097	0.0415408	0.0388735	0.0100589	0.000272538	0.0013867	0.00288635	0.00163794	0.186305	0.13561	0.154618	0.224854
k__Fungi	p__Microsporidia	c__Microsporidia_noname	o__Microsporidia_noname	f__Culicosporidae			0.00340218	0.00826317	0.00887507	0.00175061	4.217e-06	1.43802e-05	0.000247175	0.000282031	0.0406805	0.0294777	0.0324978	0.0523506
k__Fungi	p__Microsporidia	c__Microsporidia_noname	o__Microsporidia_noname	f__Culicosporidae	g__Edhazardia		0.00340218	0.00826317	0.00887507	0.00175061	4.217e-06	1.43802e-05	0.000247175	0.000282031	0.0406805	0.0294777	0.0324978	0.0523506
k__Fungi	p__Microsporidia	c__Microsporidia_noname	o__Microsporidia_noname	f__Culicosporidae	g__Edhazardia	s__Edhazardia_aedis	0.00340218	0.00826317	0.00887507	0.00175061	4.217e-06	1.43802e-05	0.000247175	0.000282031	0.0406805	0.0294777	0.0324978	0.0523506
k__Fungi	p__Microsporidia	c__Microsporidia_noname	o__Microsporidia_noname	f__Enterocytozoonidae			0.000917532	0.00292388	0.00245592	0.000576377	0	4.84263e-05	5.78815e-05	3.37243e-05	0.0126356	0.0105999	0.0115854	0.0166326
k__Fungi	p__Microsporidia	c__Microsporidia_noname	o__Microsporidia_noname	f__Enterocytozoonidae	g__Enterocytozoon		0.000917532	0.00292388	0.00245592	0.000576377	0	4.84263e-05	5.78815e-05	3.37243e-05	0.0126356	0.0105999	0.0115854	0.0166326
k__Fungi	p__Microsporidia	c__Microsporidia_noname	o__Microsporidia_noname	f__Enterocytozoonidae	g__Enterocytozoon	s__Enterocytozoon_bieneusi	0.000917532	0.00292388	0.00245592	0.000576377	0	4.84263e-05	5.78815e-05	3.37243e-05	0.0126356	0.0105999	0.0115854	0.0166326
k__Fungi	p__Microsporidia	c__Microsporidia_noname	o__Microsporidia_noname	f__Microsporidia_noname			0.00431089	0.0131587	0.00975826	0.00381899	9.25232e-05	0.00111782	0.0015963	0.000629126	0.0473356	0.0352951	0.0402794	0.0520873
k__Fungi	p__Microsporidia	c__Microsporidia_noname	o__Microsporidia_noname	f__Microsporidia_noname	g__Antonospora		2.6053e-05	9.25361e-05	4.35121e-05	5.68118e-06	0	0	0	0	0.000180893	0.000162534	0.000380924	0.000217008
k__Fungi	p__Microsporidia	c__Microsporidia_noname	o__Microsporidia_noname	f__Microsporidia_noname	g__Antonospora	s__Antonospora_locustae	2.6053e-05	9.25361e-05	4.35121e-05	5.68118e-06	0	0	0	0	0.000180893	0.000162534	0.000380924	0.000217008
k__Fungi	p__Microsporidia	c__Microsporidia_noname	o__Microsporidia_noname	f__Microsporidia_noname	g__Mitosporidium		0.00125303	0.00335942	0.00239727	0.0013813	3.0918e-05	0.000137321	6.93018e-05	0.000143666	0.0109878	0.00784205	0.00997001	0.0100759
k__Fungi	p__Microsporidia	c__Microsporidia_noname	o__Microsporidia_noname	f__Microsporidia_noname	g__Mitosporidium	s__Mitosporidium_daphniae	0.00125303	0.00335942	0.00239727	0.0013813	3.0918e-05	0.000137321	6.93018e-05	0.000143666	0.0109878	0.00784205	0.00997001	0.0100759
k__Fungi	p__Microsporidia	c__Microsporidia_noname	o__Microsporidia_noname	f__Microsporidia_noname	g__Nematocida		0.00160242	0.00497379	0.00357802	0.00132301	1.33965e-05	4.4902e-05	0.000386804	0.00012885	0.0183042	0.013286	0.0143643	0.0195286
k__Fungi	p__Microsporidia	c__Microsporidia_noname	o__Microsporidia_noname	f__Microsporidia_noname	g__Nematocida	s__Nematocida_parisii	0.000597038	0.00118826	0.00110735	0.000265926	0	3.14481e-05	2.23999e-05	1.5845e-05	0.00602057	0.00300165	0.00404676	0.00614368
k__Fungi	p__Microsporidia	c__Microsporidia_noname	o__Microsporidia_noname	f__Microsporidia_noname	g__Nematocida	s__Nematocida_sp._1	0.000469831	0.00223985	0.00121158	0.000747032	1.33965e-05	1.34539e-05	0.000106271	8.81849e-05	0.00636842	0.005974	0.00530346	0.00639351
k__Fungi	p__Microsporidia	c__Microsporidia_noname	o__Microsporidia_noname	f__Microsporidia_noname	g__Nematocida	s__Nematocida_sp._ERTm5	0.000355812	0.000662034	0.000594532	0.000166665	0	0	0.000171881	6.93346e-06	0.00314286	0.00159753	0.00190832	0.00377464
k__Fungi	p__Microsporidia	c__Microsporidia_noname	o__Microsporidia_noname	f__Microsporidia_noname	g__Nematocida	s__Nematocida_sp._JUm2807	0.000179742	0.000883652	0.000664548	0.000143385	0	0	8.62527e-05	1.78866e-05	0.0027723	0.00271285	0.00310578	0.00321675
k__Fungi	p__Microsporidia	c__Microsporidia_noname	o__Microsporidia_noname	f__Microsporidia_noname	g__Pseudoloma		0.00142938	0.00473294	0.00373946	0.001109	4.82087e-05	0.000935596	0.00114019	0.00035661	0.0178627	0.0140045	0.0155642	0.0222658
k__Fungi	p__Microsporidia	c__Microsporidia_noname	o__Microsporidia_noname	f__Microsporidia_noname	g__Pseudoloma	s__Pseudoloma_neurophilia	0.00142938	0.00473294	0.00373946	0.001109	4.82087e-05	0.000935596	0.00114019	0.00035661	0.0178627	0.0140045	0.0155642	0.0222658
k__Fungi	p__Microsporidia	c__Microsporidia_noname	o__Microsporidia_noname	f__Nosematidae			0.00265551	0.00619239	0.0064433	0.0013152	0.000155344	7.97503e-06	0.000181935	0.000216091	0.0312125	0.0224131	0.0261032	0.0385611
k__Fungi	p__Microsporidia	c__Microsporidia_noname	o__Microsporidia_noname	f__Nosematidae	g__Nosema		0.00258828	0.00597059	0.00619303	0.00120764	0.000155344	7.97503e-06	0.000181935	0.000216091	0.0295675	0.0213873	0.0245648	0.0368199
k__Fungi	p__Microsporidia	c__Microsporidia_noname	o__Microsporidia_noname	f__Nosematidae	g__Nosema	s__Nosema_apis	0.00125851	0.00290678	0.00290612	0.000588131	4.48202e-06	7.97503e-06	6.15191e-05	8.93571e-05	0.0141766	0.0109315	0.0113282	0.0174095
k__Fungi	p__Microsporidia	c__Microsporidia_noname	o__Microsporidia_noname	f__Nosematidae	g__Nosema	s__Nosema_bombycis	0.000449406	0.00107861	0.00123531	0.000196813	1.65787e-05	0	7.13508e-05	6.96345e-05	0.00555081	0.00404463	0.00433414	0.0063166
k__Fungi	p__Microsporidia	c__Microsporidia_noname	o__Microsporidia_noname	f__Nosematidae	g__Nosema	s__Nosema_ceranae	0.00077627	0.0015994	0.00158586	0.000341027	0	0	3.70357e-05	4.81689e-05	0.00844226	0.00477397	0.00725554	0.0105336
k__Fungi	p__Microsporidia	c__Microsporidia_noname	o__Microsporidia_noname	f__Nosematidae	g__Nosema	s__Nosema_pernyi	0.000104093	0.000385796	0.000465741	8.16685e-05	0.000134283	0	1.20291e-05	8.93012e-06	0.00139784	0.0016372	0.0016469	0.00256014
k__Fungi	p__Microsporidia	c__Microsporidia_noname	o__Microsporidia_noname	f__Nosematidae	g__Vittaforma		6.72239e-05	0.000221801	0.000250269	0.000107559	0	0	0	0	0.00164495	0.00102588	0.00153844	0.0017412
k__Fungi	p__Microsporidia	c__Microsporidia_noname	o__Microsporidia_noname	f__Nosematidae	g__Vittaforma	s__Vittaforma_corneae	6.72239e-05	0.000221801	0.000250269	0.000107559	0	0	0	0	0.00164495	0.00102588	0.00153844	0.0017412
k__Fungi	p__Microsporidia	c__Microsporidia_noname	o__Microsporidia_noname	f__Ordosporidae			0.000480751	0.000674818	0.00088226	0.000269778	0	6.05759e-06	1.95836e-05	1.36711e-05	0.00471319	0.00167019	0.00310039	0.00410763
k__Fungi	p__Microsporidia	c__Microsporidia_noname	o__Microsporidia_noname	f__Ordosporidae	g__Ordospora		0.000480751	0.000674818	0.00088226	0.000269778	0	6.05759e-06	1.95836e-05	1.36711e-05	0.00471319	0.00167019	0.00310039	0.00410763
k__Fungi	p__Microsporidia	c__Microsporidia_noname	o__Microsporidia_noname	f__Ordosporidae	g__Ordospora	s__Ordospora_colligata	0.000480751	0.000674818	0.00088226	0.000269778	0	6.05759e-06	1.95836e-05	1.36711e-05	0.00471319	0.00167019	0.00310039	0.00410763
k__Fungi	p__Microsporidia	c__Microsporidia_noname	o__Microsporidia_noname	f__Pleistophoridae			0.00036381	0.00115005	0.00108131	0.000290606	5.36454e-06	0.000139249	0.000516004	0.000127362	0.00465661	0.00400015	0.00480366	0.00642252
k__Fungi	p__Microsporidia	c__Microsporidia_noname	o__Microsporidia_noname	f__Pleistophoridae	g__Trachipleistophora		0.000209912	0.000898078	0.00071644	0.000147687	0	1.39951e-05	9.0237e-05	3.14907e-05	0.00271892	0.00301219	0.00332444	0.00457538
k__Fungi	p__Microsporidia	c__Microsporidia_noname	o__Microsporidia_noname	f__Pleistophoridae	g__Trachipleistophora	s__Trachipleistophora_hominis	0.000209912	0.000898078	0.00071644	0.000147687	0	1.39951e-05	9.0237e-05	3.14907e-05	0.00271892	0.00301219	0.00332444	0.00457538
k__Fungi	p__Microsporidia	c__Microsporidia_noname	o__Microsporidia_noname	f__Pleistophoridae	g__Vavraia		0.000153898	0.000251971	0.000364868	0.000142919	5.36454e-06	0.000125253	0.000425767	9.58718e-05	0.00193769	0.000987954	0.00147921	0.00184714
k__Fungi	p__Microsporidia	c__Microsporidia_noname	o__Microsporidia_noname	f__Pleistophoridae	g__Vavraia	s__Vavraia_culicis	0.000153898	0.000251971	0.000364868	0.000142919	5.36454e-06	0.000125253	0.000425767	9.58718e-05	0.00193769	0.000987954	0.00147921	0.00184714
k__Fungi	p__Microsporidia	c__Microsporidia_noname	o__Microsporidia_noname	f__Spraguidae			0.00135586	0.00349334	0.00334849	0.000820485	0	8.57447e-06	6.5938e-05	0.000101547	0.0153923	0.0123672	0.0127878	0.0182188
k__Fungi	p__Microsporidia	c__Microsporidia_noname	o__Microsporidia_noname	f__Spraguidae	g__Spraguea		0.00135586	0.00349334	0.00334849	0.000820485	0	8.57447e-06	6.5938e-05	0.000101547	0.0153923	0.0123672	0.0127878	0.0182188
k__Fungi	p__Microsporidia	c__Microsporidia_noname	o__Microsporidia_noname	f__Spraguidae	g__Spraguea	s__Spraguea_lophii	0.00135586	0.00349334	0.00334849	0.000820485	0	8.57447e-06	6.5938e-05	0.000101547	0.0153923	0.0123672	0.0127878	0.0182188
k__Fungi	p__Microsporidia	c__Microsporidia_noname	o__Microsporidia_noname	f__Tubulinosematidae			0.00150959	0.00417554	0.0048009	0.000800588	5.19223e-06	2.87436e-05	0.000124892	0.000103201	0.0218311	0.0143519	0.0174026	0.029106
k__Fungi	p__Microsporidia	c__Microsporidia_noname	o__Microsporidia_noname	f__Tubulinosematidae	g__Anncaliia		0.00150959	0.00417554	0.0048009	0.000800588	5.19223e-06	2.87436e-05	0.000124892	0.000103201	0.0218311	0.0143519	0.0174026	0.029106
k__Fungi	p__Microsporidia	c__Microsporidia_noname	o__Microsporidia_noname	f__Tubulinosematidae	g__Anncaliia	s__Anncaliia_algerae	0.00150959	0.00417554	0.0048009	0.000800588	5.19223e-06	2.87436e-05	0.000124892	0.000103201	0.0218311	0.0143519	0.0174026	0.029106
k__Fungi	p__Microsporidia	c__Microsporidia_noname	o__Microsporidia_noname	f__Unikaryonidae			0.000513607	0.00150894	0.00122802	0.000416238	9.89703e-06	1.54794e-05	7.6647e-05	0.000131186	0.00784752	0.00543466	0.00605775	0.00736713
k__Fungi	p__Microsporidia	c__Microsporidia_noname	o__Microsporidia_noname	f__Unikaryonidae	g__Encephalitozoon		0.000513607	0.00150894	0.00122802	0.000416238	9.89703e-06	1.54794e-05	7.6647e-05	0.000131186	0.00784752	0.00543466	0.00605775	0.00736713
k__Fungi	p__Microsporidia	c__Microsporidia_noname	o__Microsporidia_noname	f__Unikaryonidae	g__Encephalitozoon	s__Encephalitozoon_cuniculi	4.09811e-05	0.000183852	0.000103748	2.74389e-05	0	9.33008e-06	3.08484e-06	5.0034e-06	0.000632083	0.000583023	0.000481906	0.000729381
k__Fungi	p__Microsporidia	c__Microsporidia_noname	o__Microsporidia_noname	f__Unikaryonidae	g__Encephalitozoon	s__Encephalitozoon_hellem	0.00030391	0.000777333	0.000587352	0.000250897	9.89703e-06	0	0	1.8939e-05	0.00380828	0.00276454	0.00304956	0.0031621
k__Fungi	p__Microsporidia	c__Microsporidia_noname	o__Microsporidia_noname	f__Unikaryonidae	g__Encephalitozoon	s__Encephalitozoon_intestinalis	8.90483e-05	0.000295422	0.000293573	4.37861e-05	0	6.14937e-06	7.35622e-05	8.87996e-05	0.00133807	0.00111038	0.00156682	0.00145893
k__Fungi	p__Microsporidia	c__Microsporidia_noname	o__Microsporidia_noname	f__Unikaryonidae	g__Encephalitozoon	s__Encephalitozoon_romaleae	7.96676e-05	0.000252338	0.000243346	9.4116e-05	0	0	0	1.84439e-05	0.00206909	0.000976727	0.000959471	0.00201672
k__Fungi	p__Neocallimastigomycota						0.00434585	0.0113377	0.0077665	0.00439473	0.00148781	0.00221108	0.00345169	0.00225072	0.0259556	0.0370824	0.0386938	0.0389801
k__Fungi	p__Neocallimastigomycota	c__Neocallimastigomycetes					0.00434585	0.0113377	0.0077665	0.00439473	0.00148781	0.00221108	0.00345169	0.00225072	0.0259556	0.0370824	0.0386938	0.0389801
k__Fungi	p__Neocallimastigomycota	c__Neocallimastigomycetes	o__Neocallimastigales				0.00434585	0.0113377	0.0077665	0.00439473	0.00148781	0.00221108	0.00345169	0.00225072	0.0259556	0.0370824	0.0386938	0.0389801
k__Fungi	p__Neocallimastigomycota	c__Neocallimastigomycetes	o__Neocallimastigales	f__Neocallimastigaceae			0.00434585	0.0113377	0.0077665	0.00439473	0.00148781	0.00221108	0.00345169	0.00225072	0.0259556	0.0370824	0.0386938	0.0389801
k__Fungi	p__Neocallimastigomycota	c__Neocallimastigomycetes	o__Neocallimastigales	f__Neocallimastigaceae	g__Neocallimastix		0.00231084	0.00533186	0.00523379	0.00230126	0.000770464	0.000602589	0.00149855	0.00105891	0.0215502	0.0250668	0.0266284	0.0321486
k__Fungi	p__Neocallimastigomycota	c__Neocallimastigomycetes	o__Neocallimastigales	f__Neocallimastigaceae	g__Neocallimastix	s__Neocallimastix_frontalis	5.90379e-06	1.20552e-05	0	4.9411e-06	0	0	0	0	7.25183e-05	0.000215683	0.000103048	0.000182871
k__Fungi	p__Neocallimastigomycota	c__Neocallimastigomycetes	o__Neocallimastigales	f__Neocallimastigaceae	g__Neocallimastix	s__Neocallimastix_patriciarum	0.00230494	0.00531981	0.00523379	0.00229632	0.000770464	0.000602589	0.00149855	0.00105891	0.0214777	0.0248511	0.0265253	0.0319657
k__Fungi	p__Neocallimastigomycota	c__Neocallimastigomycetes	o__Neocallimastigales	f__Neocallimastigaceae	g__Orpinomyces		0.000874231	0.000998991	0.00069257	0.000915908	0.000295517	0.000750429	0.000843594	0.000526363	0.000435616	0.00079258	0.00143443	0.000505507
k__Fungi	p__Neocallimastigomycota	c__Neocallimastigomycetes	o__Neocallimastigales	f__Neocallimastigaceae	g__Orpinomyces	s__Orpinomyces_joyonii	0.000127565	1.82918e-05	0.000102162	0.000124905	0.000111271	4.46943e-05	5.0885e-05	3.131e-05	5.79847e-05	2.13526e-05	0.000114742	3.8003e-05
k__Fungi	p__Neocallimastigomycota	c__Neocallimastigomycetes	o__Neocallimastigales	f__Neocallimastigaceae	g__Orpinomyces	s__Orpinomyces_sp._C1A	0	0	0	0	0	0	0	0	0	9.65578e-05	0	0
k__Fungi	p__Neocallimastigomycota	c__Neocallimastigomycetes	o__Neocallimastigales	f__Neocallimastigaceae	g__Orpinomyces	s__Orpinomyces_sp._OUS1	0.000723522	0.000662482	0.000447521	0.000674022	0.000132411	0.000653356	0.000651978	0.000438615	0.000358507	0.000406555	0.000522321	0.000200337
k__Fungi	p__Neocallimastigomycota	c__Neocallimastigomycetes	o__Neocallimastigales	f__Neocallimastigaceae	g__Orpinomyces	s__Orpinomyces_sp._PC-2	0	0.000179949	6.93423e-05	3.07919e-05	0	0	0	0	1.21719e-05	0.000220703	0.000780899	0.000257428
k__Fungi	p__Neocallimastigomycota	c__Neocallimastigomycetes	o__Neocallimastigales	f__Neocallimastigaceae	g__Orpinomyces	s__Orpinomyces_sp._ukk1	2.31431e-05	0.000138268	7.35447e-05	8.61883e-05	5.18354e-05	5.23792e-05	0.000140731	5.64383e-05	6.95217e-06	4.74115e-05	1.6465e-05	9.73967e-06
k__Fungi	p__Neocallimastigomycota	c__Neocallimastigomycetes	o__Neocallimastigales	f__Neocallimastigaceae	g__Piromyces		0.00116078	0.0050069	0.00184014	0.00117756	0.00042183	0.00085806	0.00110955	0.000665449	0.00396983	0.011223	0.010631	0.00632599
k__Fungi	p__Neocallimastigomycota	c__Neocallimastigomycetes	o__Neocallimastigales	f__Neocallimastigaceae	g__Piromyces	s__Piromyces_equi	1.86548e-06	0.000598384	6.09416e-05	1.97937e-05	0	0	0	0	0.00016936	0.00126532	0.00173085	0.000461538
k__Fungi	p__Neocallimastigomycota	c__Neocallimastigomycetes	o__Neocallimastigales	f__Neocallimastigaceae	g__Piromyces	s__Piromyces_sp.	1.14992e-05	1.17403e-05	8.4761e-05	2.40602e-05	0	0	0	0	0.00087223	0.00155744	0.00101614	0.000766504
k__Fungi	p__Neocallimastigomycota	c__Neocallimastigomycetes	o__Neocallimastigales	f__Neocallimastigaceae	g__Piromyces	s__Piromyces_sp._E2	0.00114741	0.00439677	0.00169444	0.00113371	0.00042183	0.00085806	0.00110955	0.000665449	0.00292824	0.00840023	0.00788402	0.00509795
